# Supplementary material for: Transcriptome analysis reveals differential transcription in tomato (Solanum lycopersicum) following inoculation with Ralstonia solanacearum
Source: Sci Rep. 2022 Dec 22;12:22137. doi: 10.1038/s41598-022-26693-y (PMC9780229; doi:10.1038/s41598-022-26693-y)
Supplement: Supplementary file 2 — Supplementary Information 2. [file 41598_2022_26693_MOESM2_ESM.xlsx]

## Sheet: R-mock vs. R-3dpi.path
Table S1 KEGG pathway enrichment analysis of DEGs in the comparison group R-3dpi vs. R-mock.
KEGG_A_class	KEGG_B_class	Pathway	R-3dpi vs. R-mock (459)	All (7679)	Pvalue	Qvalue	Pathway ID	Genes	K_IDs
Metabolism	Energy metabolism	Photosynthesis - antenna proteins	16	35	2.90613e-11	3.31298e-09	ko00196	Solyc01g105050.3(CAP10B);Solyc02g070940.1(CAB1B);Solyc02g070950.1(CAB1B);Solyc02g070970.1(CAB1B);Solyc02g070980.1(CAB1B);Solyc02g070990.1(CAB1B);Solyc02g071000.1(CAB1B);Solyc02g071010.1(CAB1B);Solyc03g005770.3(CAB3C);Solyc03g005780.3(CAB3C);Solyc03g005790.2(CAB3C);Solyc05g056050.3(CAB6A);Solyc06g069730.3(LHCA4);Solyc08g067320.2(CAB3C);Solyc12g011280.2(CAB8);Solyc12g011450.2(CAB13)	K08917+K08912+K08912+K08912+K08912+K08912+K08912+K08912+K08912+K08912+K08912+K08907+K08910+K08912+K08909+K08914
Metabolism	Global and overview maps	Biosynthesis of secondary metabolites	162	1752	2.54083e-10	1.44827e-08	ko01110	Solyc00g136560.3(At5g58770);Solyc01g008110.3(CYP51G1);Solyc01g010250.3(Os07g0604000);Solyc01g018020.2(TKL-1);Solyc01g049650.3(At4g26390);Solyc01g067290.2(DVR);Solyc01g079790.3(AGPS3);Solyc01g088430.3(CER1);Solyc01g090710.3(Os10g0478200);Solyc01g091160.4(ARGAH1);Solyc01g091170.3(ARGAH1);Solyc01g091320.3(SMO1-1);Solyc01g093980.3(GA20OX3);Solyc01g093990.3(HPR3);Solyc01g095080.3(ACS2);Solyc01g095470.…	K11778+K05917+K01057+K00615+K00873+K19073+K00975+K15404+K00025+K01476+K01476+K14423+K05282+K15919+K20772+K01792+K05349+K10046+K21026+K21026+K01626+K07385+K07385+K13513+K00801+K08242+K00021+K00006+K09828+K00430+K00430+K13065+K00021+K00640+K00430+K00430+K00430+K00227+K01785+K01762+K00430+K00939+K00430+K00430+K01114+K05350+K05350+K00826+K00430+K15404+K21354+K21373+K13066+K00966+K01580+K01581+K00134+…
Metabolism	Lipid metabolism	Steroid biosynthesis	12	44	6.56378e-06	0.000249424	ko00100	Solyc01g008110.3(CYP51G1);Solyc01g091320.3(SMO1-1);Solyc01g110290.3(SQS1);Solyc01g111830.3(SMT2);Solyc02g068070.3(LIP2);Solyc02g069490.3(DIM);Solyc02g081730.3(3BETAHSD/D2);Solyc02g086180.3(STE1);Solyc06g005750.3(SMO2-2);Solyc06g074090.3(DWF5);Solyc06g082980.3(At1g20050);Solyc10g080150.2(SMT1)	K05917+K14423+K00801+K08242+K01052+K09828+K07748+K00227+K14424+K00213+K01824+K00559
Metabolism	Global and overview maps	Metabolic pathways	236	3205	1.0258e-05	0.000292354	ko01100	Solyc00g011890.3(ARA1);Solyc01g006100.3(CMT3);Solyc01g006450.3(MOD1);Solyc01g008110.3(CYP51G1);Solyc01g010250.3(Os07g0604000);Solyc01g018020.2(TKL-1);Solyc01g049650.3(At4g26390);Solyc01g067290.2(DVR);Solyc01g079180.3(PME53);Solyc01g079240.3(LACS1);Solyc01g079790.3(AGPS3);Solyc01g080210.3(RNR2A);Solyc01g080280.3(GLN2);Solyc01g090710.3(Os10g0478200);Solyc01g091050.3(PECS-2.1);Solyc01g091160.4(ARGAH…	K12446+K00558+K00208+K05917+K01057+K00615+K00873+K19073+K01051+K01897+K00975+K10808+K01915+K00025+K01051+K01476+K01476+K14423+K05282+K15919+K20772+K01792+K05349+K10046+K01520+K15920+K08917+K01626+K07385+K07385+K01969+K05605+K01897+K13513+K00801+K01179+K00021+K02694+K09828+K08912+K08912+K08912+K08912+K08912+K08912+K08912+K16055+K00430+K00430+K01051+K01051+K07748+K13065+K00021+K00640+K20547+K20547+…
Metabolism	Energy metabolism	Nitrogen metabolism	10	42	0.000137131	0.00312658	ko00910	Solyc01g080280.3(GLN2);Solyc01g108630.3(NIR1);Solyc02g067750.3(BCA1);Solyc02g067790.3(NRT2.7);Solyc02g086820.3(BCA1);Solyc02g092530.3(fmdA);Solyc04g014510.3(GLN1-1);Solyc09g009830.3(ACA1);Solyc09g090430.3(CYN);Solyc11g013810.2(NIA)	K01915+K00366+K01673+K02575+K01673+K01455+K01915+K01674+K01725+K10534
Metabolism	Metabolism of other amino acids	Cyanoamino acid metabolism	11	55	0.000335663	0.0063776	ko00460	Solyc01g097000.3(BACOVA_02659);Solyc02g092530.3(fmdA);Solyc03g031730.3(BGLU47);Solyc03g031740.2(GPT2);Solyc05g053810.3(SHM4);Solyc07g063390.3(BGLU18);Solyc07g063880.3(BGLU25);Solyc09g075060.3(BGLU11);Solyc11g071640.2(BACOVA_02659);Solyc12g008640.2(GGT3);Solyc12g040640.2(BGLU44)	K05349+K01455+K05350+K05350+K00600+K05350+K01188+K01188+K05349+K18592+K05350
Metabolism	Amino acid metabolism	Valine, leucine and isoleucine degradation	14	86	0.000519717	0.00748561	ko00280	Solyc01g108030.3(MCCB);Solyc01g108800.3(CHY1);Solyc03g043880.3(BCAT2);Solyc03g122310.3(ALDH7B4);Solyc04g063350.3(At1g21400);Solyc05g017760.3(AAT1);Solyc05g054365.1(IBR3);Solyc05g056480.3(At5g09300);Solyc06g059840.3(At1g21400);Solyc06g059850.2(At1g21400);Solyc07g021630.3(BCAT2);Solyc08g068190.3(ALDH2B7);Solyc10g076250.2(At3g08860);Solyc11g069180.2(IVD)	K01969+K05605+K00826+K14085+K00166+K00626+K00249+K00166+K00166+K00166+K00826+K00128+K00827+K00253
Metabolism	Lipid metabolism	Cutin, suberine and wax biosynthesis	10	49	0.000525306	0.00748561	ko00073	Solyc00g156980.3(HTH);Solyc01g005400.3(PXG4);Solyc01g088430.3(CER1);Solyc03g065250.3(CER1);Solyc03g121600.3(HTH);Solyc06g062600.3(HTH);Solyc08g044260.3(CER1);Solyc08g044265.1(CER1);Solyc12g096930.2(SOP1);MSTRG.6722(GL1-4)	K15403+K17991+K15404+K15404+K15403+K15403+K15404+K15404+K17991+K15404
Metabolism	Carbohydrate metabolism	Starch and sucrose metabolism	21	170	0.00116145	0.0147117	ko00500	Solyc01g079790.3(AGPS3);Solyc01g097000.3(BACOVA_02659);Solyc01g110340.3(At4g39010);Solyc02g072150.3(TPS7);Solyc03g031730.3(BGLU47);Solyc03g031740.2(GPT2);Solyc03g095710.3(AMY1.1);Solyc03g121680.2(CWINV1);Solyc04g025940.3(TPS9);Solyc05g012510.3(STP-1);Solyc06g073190.3(FRK2);Solyc07g006500.3(TPS11);Solyc07g042520.3(SS);Solyc07g063390.3(BGLU18);Solyc07g063880.3(BGLU25);Solyc08g005000.3(At1g66250);So…	K00975+K05349+K01179+K16055+K05350+K05350+K01176+K01193+K16055+K00688+K00847+K16055+K00695+K05350+K01188+K19891+K00696+K01188+K00844+K05349+K05350
Metabolism	Biosynthesis of other secondary metabolites	Phenylpropanoid biosynthesis	32	316	0.00222088	0.022474	ko00940	Solyc01g097000.3(BACOVA_02659);Solyc02g063000.3(GT5);Solyc02g079500.4(TAP1);Solyc02g079510.3(TAP2);Solyc02g081800.1(ASAT3);Solyc02g083480.3(PER64);Solyc02g083490.3(PER64);Solyc02g084800.3(PER72);Solyc02g092580.3(PER51);Solyc03g006700.3(TAP2);Solyc03g006810.3(PER66);Solyc03g031730.3(BGLU47);Solyc03g031740.2(GPT2);Solyc03g044100.3(PER51);Solyc03g080180.3(COMT);Solyc04g071890.3(PER12);Solyc05g046020…	K05349+K12356+K00430+K00430+K13065+K00430+K00430+K00430+K00430+K00430+K00430+K05350+K05350+K00430+K13066+K00430+K00430+K13065+K13065+K00430+K05350+K01188+K00430+K22395+K01188+K00430+K00430+K00430+K01904+K05349+K13065+K05350
Metabolism	Amino acid metabolism	Cysteine and methionine metabolism	17	133	0.00231346	0.022474	ko00270	Solyc01g006100.3(CMT3);Solyc01g090710.3(Os10g0478200);Solyc01g095080.3(ACS2);Solyc02g082850.3(SAT4);Solyc02g091990.3(ACS3);Solyc03g043880.3(BCAT2);Solyc06g064550.3(AKHSDH1);Solyc07g021630.3(BCAT2);Solyc07g049530.3(ACO1);Solyc07g049550.3(ACO4);Solyc08g083110.3(MGL);Solyc08g083115.1(MGL);Solyc09g082460.3(HMT3);Solyc09g092380.3(SAHH);Solyc09g092390.2(SAHH);Solyc10g076250.2(At3g08860);Solyc10g081510.…	K00558+K00025+K20772+K00640+K01762+K00826+K12524+K00826+K05933+K05933+K01761+K01761+K00547+K01251+K01251+K00827+K00549
Metabolism	Lipid metabolism	Fatty acid degradation	12	79	0.00236568	0.022474	ko00071	Solyc01g079240.3(LACS1);Solyc01g109180.3(LACS2);Solyc03g122310.3(ALDH7B4);Solyc04g064710.3(ADH1);Solyc05g017760.3(AAT1);Solyc05g054365.1(IBR3);Solyc08g068190.3(ALDH2B7);Solyc08g068390.3(AIM1);Solyc09g075790.3(LACS6);Solyc10g076600.2(ACX4);Solyc12g007170.2(AIM1);Solyc12g099440.2(MFP2)	K01897+K01897+K14085+K18857+K00626+K00249+K00128+K10527+K01897+K00232+K10527+K10527
Metabolism	Carbohydrate metabolism	Amino sugar and nucleotide sugar metabolism	23	215	0.00460124	0.0370351	ko00520	Solyc00g011890.3(ARA1);Solyc01g079790.3(AGPS3);Solyc01g097340.3(GME-1);Solyc01g104950.3(Xyl2);Solyc02g082920.3(CHI3);Solyc02g082930.3(CHI17);Solyc02g084210.1(GMD1);Solyc03g007825.1(CHIB1);Solyc03g096730.3(CYT1);Solyc04g072000.3(EP3);Solyc05g054590.3(UXS5);Solyc06g073190.3(FRK2);Solyc07g005100.3(ChiC);Solyc08g080570.3(UGE1);Solyc08g082440.3(UGE5);Solyc10g055800.2(CHTB3);Solyc10g055810.2(CHI9);Soly…	K12446+K00975+K10046+K15920+K20547+K20547+K01711+K01183+K00966+K01183+K08678+K00847+K01183+K01784+K01784+K20547+K20547+K01183+K01183+K01209+K12373+K00844+K12449
Genetic Information Processing	Replication and repair	Base excision repair	8	45	0.00466115	0.0370351	ko03410	Solyc03g113880.3(--);Solyc03g117510.3(FPG1);Solyc04g079990.3(tag);Solyc05g006120.3(POLL);Solyc05g010800.3(tag);Solyc06g076660.3(PCNA);Solyc10g005210.3(guaA);Solyc12g010050.2(guaA)	K10773+K10563+K01246+K03512+K01246+K04802+K01246+K01246
Metabolism	Carbohydrate metabolism	Glyoxylate and dicarboxylate metabolism	13	97	0.00487304	0.0370351	ko00630	Solyc01g080280.3(GLN2);Solyc01g090710.3(Os10g0478200);Solyc01g093990.3(HPR3);Solyc02g085950.3(RBCS-3B);Solyc02g086880.3(FDH1);Solyc02g092530.3(fmdA);Solyc03g122130.3(GLO4);Solyc04g014510.3(GLN1-1);Solyc04g082460.3(CAT3);Solyc05g017760.3(AAT1);Solyc05g053810.3(SHM4);Solyc07g055840.3(CSY3);Solyc10g007600.3(GLO1)	K01915+K00025+K15919+K01602+K00122+K01455+K11517+K01915+K03781+K00626+K00600+K01647+K11517
Metabolism	Carbohydrate metabolism	Galactose metabolism	10	68	0.00673094	0.0479579	ko00052	Solyc01g079300.3(STS1);Solyc02g086530.3(RFS);Solyc02g087770.3(GALM);Solyc03g019790.3(AGAL2);Solyc03g121680.2(CWINV1);Solyc07g007930.3(RFS6);Solyc07g065980.3(RFS1);Solyc08g080570.3(UGE1);Solyc08g082440.3(UGE5);Solyc11g065220.2(At1g50460)	K06611+K06617+K01785+K07407+K01193+K06617+K06617+K01784+K01784+K00844
Metabolism	Global and overview maps	Fatty acid metabolism	14	114	0.00776591	0.0495472	ko01212	Solyc01g006450.3(MOD1);Solyc01g079240.3(LACS1);Solyc01g109180.3(LACS2);Solyc05g017760.3(AAT1);Solyc05g054365.1(IBR3);Solyc08g068390.3(AIM1);Solyc08g082620.3(KAS1);Solyc09g075790.3(LACS6);Solyc10g076600.2(ACX4);Solyc11g008680.2(ACPD);Solyc12g007170.2(AIM1);Solyc12g096780.2(At3g45770);Solyc12g099440.2(MFP2);Solyc12g100250.2(FAD2)	K00208+K01897+K01897+K00626+K00249+K10527+K09458+K01897+K00232+K03921+K10527+K07512+K10527+K10256
Metabolism	Amino acid metabolism	Alanine, aspartate and glutamate metabolism	9	59	0.00782324	0.0495472	ko00250	Solyc01g080280.3(GLN2);Solyc03g098240.3(GAD);Solyc03g123600.3(ALAAT2);Solyc04g014510.3(GLN1-1);Solyc04g055200.3(ASN2);Solyc06g007180.3(AS);Solyc07g043310.3(GABA-TP1);Solyc10g076250.2(At3g08860);Solyc12g014530.2(AO)	K01915+K01580+K00814+K01915+K01953+K01953+K16871+K00827+K00278
Metabolism	Metabolism of terpenoids and polyketides	Terpenoid backbone biosynthesis	9	62	0.0107875	0.0647251	ko00900	Solyc00g136560.3(At5g58770);Solyc02g038740.3(HMG2);Solyc02g082260.3(HMG1);Solyc03g115980.1(CHLP);Solyc05g017760.3(AAT1);Solyc06g059990.3(NDPS1);Solyc06g076920.3(At5g58770);Solyc07g061990.3(SPS1);Solyc10g085140.1(At5g58770)	K11778+K00021+K00021+K10960+K00626+K11778+K11778+K05356+K11778
Metabolism	Metabolism of other amino acids	Glutathione metabolism	15	140	0.0197094	0.112343	ko00480	Solyc01g080210.3(RNR2A);Solyc01g081270.2(HSP26-A);Solyc01g081310.3(GSTU7);Solyc03g098300.1(ODC);Solyc04g064470.2(SPL12);Solyc04g074640.3(CLEB3J9);Solyc06g069045.1(HSP26-A);Solyc07g056420.4(PARC);Solyc09g007150.3(GSTL3);Solyc09g011550.2(PRP1);Solyc09g011600.3(PRP1);Solyc09g063150.3(HSP26-A);Solyc12g008640.2(GGT3);Solyc12g010025.1(LAPA1);Solyc12g096320.2(GGCT2;1)	K10808+K00799+K00799+K01581+K21888+K00434+K00799+K00799+K00799+K00799+K00799+K00799+K18592+K01255+K22596
Metabolism	Amino acid metabolism	Valine, leucine and isoleucine biosynthesis	5	28	0.0234177	0.127125	ko00290	Solyc03g043880.3(BCAT2);Solyc07g021630.3(BCAT2);Solyc08g014130.3(IPMSA);Solyc09g008670.3(TD);Solyc11g008780.2(At2g31810)	K00826+K00826+K01649+K01754+K01653
Metabolism	Metabolism of cofactors and vitamins	Porphyrin and chlorophyll metabolism	8	61	0.0277694	0.137835	ko00860	Solyc01g067290.2(DVR);Solyc03g115980.1(CHLP);Solyc07g024000.3(NYC1);Solyc08g080090.3(SGR);Solyc11g066440.2(PAO);Solyc12g005300.2(CLH2);Solyc12g009470.2(HO1);Solyc12g013710.2(POR1)	K19073+K10960+K13606+K22013+K13071+K08099+K21480+K00218
Metabolism	Carbohydrate metabolism	Pentose and glucuronate interconversions	16	159	0.0278089	0.137835	ko00040	Solyc01g079180.3(PME53);Solyc01g091050.3(PECS-2.1);Solyc02g080200.3(PME18);Solyc02g080220.3(PME18);Solyc03g071570.3(At3g53190);Solyc03g111690.3(At5g63180);Solyc03g116500.3(At1g80170);Solyc05g014000.3(At1g67750);Solyc06g009190.3(PME40);Solyc06g034360.2(PME33);Solyc06g083580.3(At3g07010);Solyc07g006650.3(XYLA);Solyc08g060970.3(At3g15720);Solyc09g015070.3(AKR4C9);Solyc09g091430.3(At5g48900);Solyc12g…	K01051+K01051+K01051+K01051+K01728+K01728+K01213+K01728+K01051+K01051+K01728+K01805+K01213+K00002+K01728+K01184
Metabolism	Metabolism of terpenoids and polyketides	Diterpenoid biosynthesis	7	51	0.0308058	0.146328	ko00904	Solyc01g093980.3(GA20OX3);Solyc03g119910.3(LE);Solyc06g066820.3(LE);Solyc06g084240.2(GA1);Solyc07g056670.3(GA2OX1);Solyc07g061720.3(GA2OX1);Solyc10g005360.3(GA2OX8)	K05282+K04124+K04124+K04120+K04125+K04125+K04125
Environmental Information Processing	Signal transduction	MAPK signaling pathway - plant	24	290	0.0646627	0.29054	ko04016	Solyc00g174340.2(PR1B1);Solyc01g095080.3(ACS2);Solyc01g106610.2(PRB1);Solyc01g106620.2(PR1B1);Solyc02g068880.2(At3g47570);Solyc02g082920.3(CHI3);Solyc02g082930.3(CHI17);Solyc02g084600.3(--);Solyc03g006960.3(AHG1);Solyc03g007230.3(PP2C51);Solyc03g007310.3(PYL8);Solyc03g096670.3(PP2CA);Solyc04g012160.3(SAPK2);Solyc04g082460.3(CAT3);Solyc05g008020.3(MPK9);Solyc05g056550.3(SAPK7);Solyc08g061560.3(ERE…	K13449+K20772+K13449+K13449+K13420+K20547+K20547+K13420+K14497+K14497+K14496+K14497+K14498+K03781+K20538+K14498+K20718+K14496+K17686+K13449+K13449+K20547+K20547+K14498
Metabolism	Carbohydrate metabolism	Fructose and mannose metabolism	9	85	0.0662636	0.29054	ko00051	Solyc02g084210.1(GMD1);Solyc02g084990.3(MAN7);Solyc03g096730.3(CYT1);Solyc06g073190.3(FRK2);Solyc07g006650.3(XYLA);Solyc07g053920.3(MAN2);Solyc10g054870.2(TPIP1);Solyc11g065220.2(At1g50460);Solyc12g013770.2(MAN3)	K01711+K19355+K00966+K00847+K01805+K19355+K01803+K00844+K19355
Metabolism	Energy metabolism	Carbon fixation in photosynthetic organisms	10	99	0.0708167	0.293479	ko00710	Solyc01g018020.2(TKL-1);Solyc01g090710.3(Os10g0478200);Solyc02g085950.3(RBCS-3B);Solyc03g111010.3(GAPC);Solyc03g123600.3(ALAAT2);Solyc07g062530.3(PPC1);Solyc08g066360.3(ME1);Solyc10g007290.3(PPC);Solyc10g054870.2(TPIP1);Solyc12g008430.2(ME1)	K00615+K00025+K01602+K00134+K00814+K01595+K00029+K01595+K01803+K00029
Organismal Systems	Environmental adaptation	Plant-pathogen interaction	36	470	0.0720825	0.293479	ko04626	Solyc00g174340.2(PR1B1);Solyc01g057910.3(MYB78);Solyc01g106610.2(PRB1);Solyc01g106620.2(PR1B1);Solyc01g110110.3(RD19A);Solyc02g068880.2(At3g47570);Solyc02g079280.3(MYB102);Solyc02g081040.3(LYK3);Solyc02g082040.3(MYB86);Solyc02g084600.3(--);Solyc02g086990.3(CNGC18);Solyc02g088190.3(MYB106);Solyc02g088560.3(CNGC2);Solyc03g112390.3(MYB86);Solyc04g005710.2(MYB88);Solyc06g065380.3(CPK4);Solyc06g071690…	K13449+K09422+K13449+K13449+K01373+K13420+K09422+K13429+K09422+K13420+K05391+K09422+K05391+K09422+K09422+K13412+K09422+K18873+K09422+K09422+K13449+K13449+K15397+K09422+K09422+K09422+K15397+K09422+K13412+K09422+K01373+K13448+K13448+K13448+K15397+K09422
Metabolism	Glycan biosynthesis and metabolism	Glycosphingolipid biosynthesis - globo and isoglobo series	2	9	0.0971087	0.359556	ko00603	Solyc03g019790.3(AGAL2);Solyc11g008810.2(HEXO3)	K07407+K12373
Metabolism	Carbohydrate metabolism	Propanoate metabolism	7	66	0.0976482	0.359556	ko00640	Solyc01g108800.3(CHY1);Solyc04g063350.3(At1g21400);Solyc05g017760.3(AAT1);Solyc05g054365.1(IBR3);Solyc05g056480.3(At5g09300);Solyc06g059840.3(At1g21400);Solyc06g059850.2(At1g21400)	K05605+K00166+K00626+K00249+K00166+K00166+K00166
Metabolism	Amino acid metabolism	Lysine degradation	8	79	0.0983708	0.359556	ko00310	Solyc02g094520.3(SUVH4);Solyc03g093700.2(SUVH6);Solyc03g122310.3(ALDH7B4);Solyc05g017760.3(AAT1);Solyc06g060960.2(SUVH5);Solyc07g017610.3(LKR/SDH);Solyc08g068190.3(ALDH2B7);Solyc08g077940.2(SUVH5)	K11420+K11420+K14085+K00626+K11420+K14157+K00128+K11420
Metabolism	Carbohydrate metabolism	Butanoate metabolism	4	30	0.101159	0.359556	ko00650	Solyc03g098240.3(GAD);Solyc05g017760.3(AAT1);Solyc07g043310.3(GABA-TP1);Solyc11g008780.2(At2g31810)	K01580+K00626+K16871+K01653
Metabolism	Global and overview maps	Carbon metabolism	26	336	0.104082	0.359556	ko01200	Solyc01g010250.3(Os07g0604000);Solyc01g018020.2(TKL-1);Solyc01g049650.3(At4g26390);Solyc01g090710.3(Os10g0478200);Solyc01g093990.3(HPR3);Solyc01g108800.3(CHY1);Solyc02g082850.3(SAT4);Solyc02g085950.3(RBCS-3B);Solyc02g086880.3(FDH1);Solyc02g092530.3(fmdA);Solyc03g111010.3(GAPC);Solyc03g122130.3(GLO4);Solyc03g123600.3(ALAAT2);Solyc04g082460.3(CAT3);Solyc05g017760.3(AAT1);Solyc05g053810.3(SHM4);Soly…	K01057+K00615+K00873+K00025+K15919+K05605+K00640+K01602+K00122+K01455+K00134+K11517+K00814+K03781+K00626+K00600+K00249+K01647+K01595+K00029+K01754+K01595+K11517+K01803+K00844+K00029
Metabolism	Amino acid metabolism	Arginine biosynthesis	5	43	0.111595	0.37417	ko00220	Solyc01g080280.3(GLN2);Solyc01g091160.4(ARGAH1);Solyc01g091170.3(ARGAH1);Solyc03g123600.3(ALAAT2);Solyc04g014510.3(GLN1-1)	K01915+K01476+K01476+K00814+K01915
Genetic Information Processing	Replication and repair	DNA replication	11	124	0.121833	0.391707	ko03030	Solyc01g088380.2(dna2);Solyc02g070780.3(ROA2);Solyc02g093300.3(Os01g0868300);Solyc03g115050.3(RPA1B);Solyc04g045530.3(At1g67320);Solyc05g014540.3(POLA2);Solyc06g076660.3(PCNA);Solyc07g005020.3(MCM5);Solyc08g082200.3(Prim1);Solyc10g048155.1(--);Solyc11g040120.2(OsI_36121)	K10742+K02541+K02320+K07466+K02685+K02321+K04802+K02209+K02684+K07466+K02540
Metabolism	Metabolism of other amino acids	Selenocompound metabolism	3	21	0.127133	0.391707	ko00450	Solyc08g083110.3(MGL);Solyc08g083115.1(MGL);Solyc10g081510.2(METE)	K01761+K01761+K00549
Metabolism	Biosynthesis of other secondary metabolites	Indole alkaloid biosynthesis	3	21	0.127133	0.391707	ko00901	Solyc01g099030.3(AAE);Solyc01g099050.3(AAE);Solyc10g008720.3(At1g28610)	K21026+K21026+K21026
Metabolism	Lipid metabolism	Glycerolipid metabolism	9	99	0.136455	0.409364	ko00561	Solyc01g109370.3(LPAT5);Solyc03g019790.3(AGAL2);Solyc03g122310.3(ALDH7B4);Solyc06g074680.3(PDAT1);Solyc08g068190.3(ALDH2B7);Solyc09g015070.3(AKR4C9);Solyc09g075140.3(CSE);Solyc11g066710.2(PDAT1);Solyc12g009820.2(MGD2)	K13513+K07407+K14085+K00679+K00128+K00002+K01054+K00679+K03715
Metabolism	Amino acid metabolism	Arginine and proline metabolism	7	75	0.159723	0.453463	ko00330	Solyc01g091160.4(ARGAH1);Solyc01g091170.3(ARGAH1);Solyc03g098300.1(ODC);Solyc03g122310.3(ALDH7B4);Solyc07g039310.1(PAO5);Solyc08g068190.3(ALDH2B7);Solyc11g071550.2(At4g34880)	K01476+K01476+K01581+K14085+K12259+K00128+K01426
Metabolism	Amino acid metabolism	Tryptophan metabolism	6	62	0.164143	0.453463	ko00380	Solyc03g122310.3(ALDH7B4);Solyc04g082460.3(CAT3);Solyc05g017760.3(AAT1);Solyc06g074180.2(CYP89A9);Solyc08g068190.3(ALDH2B7);Solyc11g071550.2(At4g34880)	K14085+K03781+K00626+K07409+K00128+K01426
Metabolism	Metabolism of cofactors and vitamins	Pantothenate and CoA biosynthesis	4	36	0.165653	0.453463	ko00770	Solyc03g043880.3(BCAT2);Solyc07g021630.3(BCAT2);Solyc11g006930.2(Aasdhppt);Solyc11g008780.2(At2g31810)	K00826+K00826+K06133+K01653
Metabolism	Carbohydrate metabolism	Pyruvate metabolism	10	118	0.167065	0.453463	ko00620	Solyc01g049650.3(At4g26390);Solyc01g090710.3(Os10g0478200);Solyc03g122310.3(ALDH7B4);Solyc05g017760.3(AAT1);Solyc07g062530.3(PPC1);Solyc08g014130.3(IPMSA);Solyc08g066360.3(ME1);Solyc08g068190.3(ALDH2B7);Solyc10g007290.3(PPC);Solyc12g008430.2(ME1)	K00873+K00025+K14085+K00626+K01595+K01649+K00029+K00128+K01595+K00029
Metabolism	Lipid metabolism	Glycerophospholipid metabolism	10	119	0.173364	0.459615	ko00564	Solyc01g109370.3(LPAT5);Solyc02g067930.3(GPDH);Solyc03g019670.3(NPC6);Solyc04g007520.3(PSS1);Solyc06g048920.3(GLY1);Solyc06g068950.3(PEAMT);Solyc08g067160.3(--);Solyc10g024370.2(PLDDELTA);Solyc12g011170.2(PLD1);Solyc12g040790.2(NMT2)	K13513+K00006+K01114+K08730+K00006+K05929+K06130+K01115+K01115+K05929
Metabolism	Metabolism of other amino acids	Taurine and hypotaurine metabolism	2	13	0.180256	0.46436	ko00430	Solyc03g098240.3(GAD);Solyc12g008640.2(GGT3)	K01580+K18592
Metabolism	Amino acid metabolism	Glycine, serine and threonine metabolism	7	78	0.183649	0.46436	ko00260	Solyc01g093990.3(HPR3);Solyc03g122310.3(ALDH7B4);Solyc05g053810.3(SHM4);Solyc06g064550.3(AKHSDH1);Solyc06g071290.3(BADH4);Solyc09g008670.3(TD);Solyc10g076250.2(At3g08860)	K15919+K14085+K00600+K12524+K00130+K01754+K00827
Metabolism	Global and overview maps	Biosynthesis of amino acids	20	270	0.187373	0.46436	ko01230	Solyc01g018020.2(TKL-1);Solyc01g049650.3(At4g26390);Solyc01g080280.3(GLN2);Solyc01g091160.4(ARGAH1);Solyc01g091170.3(ARGAH1);Solyc01g105390.3(SHKB);Solyc02g082850.3(SAT4);Solyc03g043880.3(BCAT2);Solyc03g111010.3(GAPC);Solyc03g123600.3(ALAAT2);Solyc04g014510.3(GLN1-1);Solyc05g053810.3(SHM4);Solyc06g064550.3(AKHSDH1);Solyc07g021630.3(BCAT2);Solyc07g055840.3(CSY3);Solyc08g014130.3(IPMSA);Solyc09g008…	K00615+K00873+K01915+K01476+K01476+K01626+K00640+K00826+K00134+K00814+K01915+K00600+K12524+K00826+K01647+K01649+K01754+K01803+K00549+K01653
Cellular Processes	Transport and catabolism	Phagosome	9	109	0.203346	0.481495	ko04145	Solyc03g025730.3(TUBB1);Solyc03g118760.3(TUBB1);Solyc04g007650.3(FAB1A);Solyc04g077020.3(TUBA);Solyc06g076640.3(TUBB8);Solyc07g017510.3(FAB1B);Solyc07g020800.3(ARAC7);Solyc08g006890.3(TUBA3);Solyc10g080940.2(TUBB1)	K07375+K07375+K00921+K07374+K07375+K00921+K04392+K07374+K07375
Metabolism	Glycan biosynthesis and metabolism	Glycosphingolipid biosynthesis - ganglio series	1	4	0.218537	0.481495	ko00604	Solyc11g008810.2(HEXO3)	K12373
Metabolism	Biosynthesis of other secondary metabolites	Flavone and flavonol biosynthesis	1	4	0.218537	0.481495	ko00944	Solyc09g059170.2(RT)	K22772
Metabolism	Lipid metabolism	Fatty acid elongation	5	54	0.219415	0.481495	ko00062	Solyc05g010680.2(abhd17c);Solyc09g083050.3(KCS20);Solyc10g009240.3(KCS1);Solyc11g072990.1(KCS3);Solyc12g096780.2(At3g45770)	K01076+K15397+K15397+K15397+K07512
Metabolism	Lipid metabolism	Fatty acid biosynthesis	6	68	0.219629	0.481495	ko00061	Solyc01g006450.3(MOD1);Solyc01g079240.3(LACS1);Solyc01g109180.3(LACS2);Solyc08g082620.3(KAS1);Solyc09g075790.3(LACS6);Solyc11g008680.2(ACPD)	K00208+K01897+K01897+K09458+K01897+K03921
Metabolism	Global and overview maps	2-Oxocarboxylic acid metabolism	6	68	0.219629	0.481495	ko01210	Solyc03g043880.3(BCAT2);Solyc03g123600.3(ALAAT2);Solyc07g021630.3(BCAT2);Solyc07g055840.3(CSY3);Solyc08g014130.3(IPMSA);Solyc11g008780.2(At2g31810)	K00826+K00814+K00826+K01647+K01649+K01653
Metabolism	Biosynthesis of other secondary metabolites	Glucosinolate biosynthesis	2	15	0.2249	0.483748	ko00966	Solyc03g043880.3(BCAT2);Solyc07g021630.3(BCAT2)	K00826+K00826
Metabolism	Carbohydrate metabolism	Ascorbate and aldarate metabolism	6	71	0.249466	0.52665	ko00053	Solyc01g097340.3(GME-1);Solyc03g122310.3(ALDH7B4);Solyc04g064470.2(SPL12);Solyc04g074640.3(CLEB3J9);Solyc08g068190.3(ALDH2B7);Solyc10g005400.3(MIOX1)	K10046+K14085+K21888+K00434+K00128+K00469
Metabolism	Biosynthesis of other secondary metabolites	Caffeine metabolism	1	5	0.265272	0.549209	ko00232	Solyc06g074180.2(CYP89A9)	K07409
Environmental Information Processing	Signal transduction	Plant hormone signal transduction	31	461	0.269787	0.549209	ko04075	Solyc00g174340.2(PR1B1);Solyc01g096340.3(SAUR32);Solyc01g106610.2(PRB1);Solyc01g106620.2(PR1B1);Solyc01g107730.3(CYCD3-3);Solyc01g111310.3(LAX5);Solyc02g064830.3(GH3.1);Solyc03g006960.3(AHG1);Solyc03g007230.3(PP2C51);Solyc03g007310.3(PYL8);Solyc03g096670.3(PP2CA);Solyc03g120390.3(IAA17);Solyc04g008110.3(AHK4);Solyc04g012160.3(SAPK2);Solyc04g078390.2(GID2);Solyc04g078470.3(CYCD3-3);Solyc05g006420.…	K13449+K14488+K13449+K13449+K14505+K13946+K14487+K14497+K14497+K14496+K14497+K14484+K14489+K14498+K14495+K14505+K14492+K14498+K14504+K14484+K14490+K14496+K14488+K13449+K13449+K14484+K13946+K14492+K14492+K14508+K14498
Metabolism	Metabolism of other amino acids	beta-Alanine metabolism	6	75	0.290854	0.581707	ko00410	Solyc01g108800.3(CHY1);Solyc03g098240.3(GAD);Solyc03g122310.3(ALDH7B4);Solyc05g054365.1(IBR3);Solyc07g039310.1(PAO5);Solyc08g068190.3(ALDH2B7)	K05605+K01580+K14085+K00249+K12259+K00128
Metabolism	Metabolism of cofactors and vitamins	Nicotinate and nicotinamide metabolism	3	33	0.315514	0.620149	ko00760	Solyc07g065590.3(NMNAT);Solyc09g010940.3(--);Solyc12g014530.2(AO)	K06210+K18551+K00278
Metabolism	Lipid metabolism	Sphingolipid metabolism	3	34	0.332236	0.641948	ko00600	Solyc03g019790.3(AGAL2);Solyc05g015860.3(DPL1);Solyc05g015861.1(SPL)	K07407+K01634+K01634
Metabolism	Glycan biosynthesis and metabolism	Glycosaminoglycan degradation	2	21	0.360102	0.672978	ko00531	Solyc10g085225.1(At5g34940);Solyc11g008810.2(HEXO3)	K07964+K12373
Metabolism	Metabolism of cofactors and vitamins	Riboflavin metabolism	2	21	0.360102	0.672978	ko00740	Solyc04g008250.1(PAP8);Solyc11g073160.2(RIBA3)	K14379+K14652
Metabolism	Lipid metabolism	Ether lipid metabolism	3	37	0.382197	0.695069	ko00565	Solyc03g019670.3(NPC6);Solyc10g024370.2(PLDDELTA);Solyc12g011170.2(PLD1)	K01114+K01115+K01115
Metabolism	Amino acid metabolism	Tyrosine metabolism	5	68	0.384117	0.695069	ko00350	Solyc04g064710.3(ADH1);Solyc05g041200.3(HPD);Solyc08g074620.3(co-2);Solyc08g074683.1(co-2);Solyc12g014100.2(HGO)	K18857+K00457+K00422+K00422+K00451
Metabolism	Lipid metabolism	Linoleic acid metabolism	3	38	0.398689	0.710164	ko00591	Solyc01g099160.3(LOX1.5);Solyc01g099180.3(LOX1.5);Solyc06g074180.2(CYP89A9)	K15718+K15718+K07409
Environmental Information Processing	Membrane transport	ABC transporters	4	54	0.405309	0.710849	ko02010	Solyc02g071365.1(SRG1);Solyc03g093650.3(ABCB15);Solyc03g122070.2(ABCB19);Solyc05g056470.1(ABCG5)	K05658+K05658+K05658+K05681
Metabolism	Metabolism of terpenoids and polyketides	Monoterpenoid biosynthesis	2	24	0.424804	0.733752	ko00902	Solyc01g105880.4(TPS3);Solyc01g105920.3(TPS3)	K07385+K07385
Metabolism	Carbohydrate metabolism	Glycolysis / Gluconeogenesis	11	171	0.445675	0.758313	ko00010	Solyc01g049650.3(At4g26390);Solyc01g095470.3(--);Solyc02g087770.3(GALM);Solyc03g111010.3(GAPC);Solyc03g122310.3(ALDH7B4);Solyc04g064710.3(ADH1);Solyc08g068190.3(ALDH2B7);Solyc09g015070.3(AKR4C9);Solyc10g011760.3(--);Solyc10g054870.2(TPIP1);Solyc11g065220.2(At1g50460)	K00873+K01792+K01785+K00134+K14085+K18857+K00128+K00002+K01792+K01803+K00844
Metabolism	Lipid metabolism	alpha-Linolenic acid metabolism	5	74	0.45609	0.758925	ko00592	Solyc04g064710.3(ADH1);Solyc08g068390.3(AIM1);Solyc10g076600.2(ACX4);Solyc12g007170.2(AIM1);Solyc12g099440.2(MFP2)	K18857+K10527+K00232+K10527+K10527
Metabolism	Carbohydrate metabolism	C5-Branched dibasic acid metabolism	1	10	0.460286	0.758925	ko00660	Solyc11g008780.2(At2g31810)	K01653
Metabolism	Metabolism of cofactors and vitamins	Biotin metabolism	2	26	0.466006	0.758925	ko00780	Solyc01g006450.3(MOD1);Solyc08g082620.3(KAS1)	K00208+K09458
Metabolism	Biosynthesis of other secondary metabolites	Flavonoid biosynthesis	6	93	0.484617	0.76278	ko00941	Solyc02g081800.1(ASAT3);Solyc05g010320.3(CHI);Solyc05g053550.3(CHS2);Solyc07g008380.2(ACT);Solyc07g008390.2(FER);Solyc12g005430.1(BEAT)	K13065+K01859+K00660+K13065+K13065+K13065
Metabolism	Lipid metabolism	Synthesis and degradation of ketone bodies	1	11	0.492589	0.76278	ko00072	Solyc05g017760.3(AAT1)	K00626
Metabolism	Biosynthesis of other secondary metabolites	Monobactam biosynthesis	1	11	0.492589	0.76278	ko00261	Solyc06g064550.3(AKHSDH1)	K12524
Metabolism	Carbohydrate metabolism	Inositol phosphate metabolism	6	94	0.495138	0.76278	ko00562	Solyc03g019670.3(NPC6);Solyc04g007650.3(FAB1A);Solyc04g054740.3(INPS1);Solyc07g017510.3(FAB1B);Solyc10g005400.3(MIOX1);Solyc10g054870.2(TPIP1)	K01114+K00921+K01858+K00921+K00469+K01803
Metabolism	Amino acid metabolism	Histidine metabolism	2	28	0.505411	0.764352	ko00340	Solyc03g122310.3(ALDH7B4);Solyc08g068190.3(ALDH2B7)	K14085+K00128
Metabolism	Metabolism of terpenoids and polyketides	Sesquiterpenoid and triterpenoid biosynthesis	3	45	0.509568	0.764352	ko00909	Solyc01g110290.3(SQS1);Solyc12g006530.2(TTS1);Solyc12g006570.2(VIT_19s0014g04930)	K00801+K15813+K15803
Metabolism	Amino acid metabolism	Lysine biosynthesis	1	12	0.522962	0.766648	ko00300	Solyc06g064550.3(AKHSDH1)	K12524
Metabolism	Metabolism of terpenoids and polyketides	Carotenoid biosynthesis	3	46	0.524549	0.766648	ko00906	Solyc08g066650.3(CCD8B);Solyc08g075320.3(CYP707A1);Solyc12g056600.3(ZSD1)	K17913+K09843+K09841
Metabolism	Lipid metabolism	Biosynthesis of unsaturated fatty acids	3	48	0.553737	0.799064	ko01040	Solyc10g076600.2(ACX4);Solyc11g008680.2(ACPD);Solyc12g100250.2(FAD2)	K00232+K03921+K10256
Cellular Processes	Transport and catabolism	Peroxisome	7	119	0.573282	0.816927	ko04146	Solyc01g079240.3(LACS1);Solyc01g109180.3(LACS2);Solyc03g122130.3(GLO4);Solyc04g082460.3(CAT3);Solyc09g075790.3(LACS6);Solyc10g007600.3(GLO1);Solyc10g076600.2(ACX4)	K01897+K01897+K11517+K03781+K01897+K11517+K00232
Metabolism	Biosynthesis of other secondary metabolites	Isoquinoline alkaloid biosynthesis	2	34	0.611727	0.86095	ko00950	Solyc08g074620.3(co-2);Solyc08g074683.1(co-2)	K00422+K00422
Metabolism	Glycan biosynthesis and metabolism	Other glycan degradation	1	16	0.627361	0.872185	ko00511	Solyc11g008810.2(HEXO3)	K12373
Genetic Information Processing	Replication and repair	Non-homologous end-joining	1	17	0.649681	0.892333	ko03450	Solyc05g006120.3(POLL)	K03512
Metabolism	Metabolism of cofactors and vitamins	One carbon pool by folate	1	19	0.690399	0.925947	ko00670	Solyc05g053810.3(SHM4)	K00600
Metabolism	Metabolism of terpenoids and polyketides	Brassinosteroid biosynthesis	1	19	0.690399	0.925947	ko00905	Solyc03g122360.3(CYP75B2)	K20623
Metabolism	Lipid metabolism	Arachidonic acid metabolism	1	20	0.708951	0.939772	ko00590	Solyc12g008640.2(GGT3)	K18592
Metabolism	Biosynthesis of other secondary metabolites	Stilbenoid, diarylheptanoid and gingerol biosynthesis	4	81	0.721945	0.94101	ko00945	Solyc02g081800.1(ASAT3);Solyc07g008380.2(ACT);Solyc07g008390.2(FER);Solyc12g005430.1(BEAT)	K13065+K13065+K13065+K13065
Metabolism	Metabolism of cofactors and vitamins	Thiamine metabolism	1	21	0.726393	0.94101	ko00730	Solyc02g093990.3(At3g01820)	K00939
Metabolism	Nucleotide metabolism	Purine metabolism	13	250	0.739369	0.944163	ko00230	Solyc01g049650.3(At4g26390);Solyc01g080210.3(RNR2A);Solyc02g081980.3(RROP1);Solyc02g093300.3(Os01g0868300);Solyc02g093990.3(At3g01820);Solyc03g025570.2(NRPB5A);Solyc04g045530.3(At1g67320);Solyc05g014540.3(POLA2);Solyc08g082200.3(Prim1);Solyc09g007940.3(ADK2);Solyc10g086190.2(ADK2);Solyc12g011010.2(PDF1);Solyc12g098540.2(RROP1)	K00873+K10808+K14641+K02320+K00939+K03013+K02685+K02321+K02684+K00856+K00856+K03006+K14641
Metabolism	Metabolism of terpenoids and polyketides	Zeatin biosynthesis	9	178	0.745392	0.944163	ko00908	Solyc04g016190.1(ZOX1);Solyc04g016200.1(ZOX1);Solyc04g016220.3(ZOX1);Solyc04g016430.3(CKX1);Solyc05g012670.1(ZOX1);Solyc06g072870.1(UGT73C3);Solyc06g072880.2(UGT73C3);Solyc10g079350.2(ZOG1);Solyc10g079930.1(ZOX1)	K13495+K13495+K13495+K00279+K13495+K13496+K13496+K13495+K13495
Cellular Processes	Transport and catabolism	Autophagy - other eukaryotes	2	45	0.75982	0.951863	ko04136	Solyc03g031650.3(ATG8C);Solyc08g078820.3(ATG8F)	K08341+K08341
Metabolism	Metabolism of cofactors and vitamins	Folate biosynthesis	1	28	0.82252	1	ko00790	Solyc11g073160.2(RIBA3)	K14652
Metabolism	Metabolism of cofactors and vitamins	Ubiquinone and other terpenoid-quinone biosynthesis	2	52	0.826331	1	ko00130	Solyc05g041200.3(HPD);Solyc11g069050.2(4CLL7)	K00457+K01904
Metabolism	Nucleotide metabolism	Pyrimidine metabolism	10	215	0.836015	1	ko00240	Solyc01g080210.3(RNR2A);Solyc01g100030.4(DUT);Solyc02g081980.3(RROP1);Solyc02g093300.3(Os01g0868300);Solyc03g025570.2(NRPB5A);Solyc04g045530.3(At1g67320);Solyc05g014540.3(POLA2);Solyc08g082200.3(Prim1);Solyc12g011010.2(PDF1);Solyc12g098540.2(RROP1)	K10808+K01520+K14641+K02320+K03013+K02685+K02321+K02684+K03006+K14641
Metabolism	Amino acid metabolism	Phenylalanine metabolism	5	124	0.87132	1	ko00360	Solyc05g041200.3(HPD);Solyc08g006740.3(HDC);Solyc08g006750.3(HDC);Solyc11g069050.2(4CLL7);Solyc11g071550.2(At4g34880)	K00457+K22427+K22427+K01904+K01426
Metabolism	Carbohydrate metabolism	Citrate cycle (TCA cycle)	2	66	0.912013	1	ko00020	Solyc01g090710.3(Os10g0478200);Solyc07g055840.3(CSY3)	K00025+K01647
Metabolism	Carbohydrate metabolism	Pentose phosphate pathway	2	67	0.916295	1	ko00030	Solyc01g010250.3(Os07g0604000);Solyc01g018020.2(TKL-1)	K01057+K00615
Genetic Information Processing	Replication and repair	Homologous recombination	7	180	0.919986	1	ko03440	Solyc01g103960.3(RECQL4A);Solyc03g115050.3(RPA1B);Solyc04g056410.3(CHR25);Solyc05g014720.3(TOP3A);Solyc08g023280.3(BRCA1);Solyc10g048155.1(--);Solyc10g079510.2(Brip1)	K10901+K07466+K10875+K03165+K10683+K07466+K15362
Metabolism	Energy metabolism	Sulfur metabolism	1	41	0.920645	1	ko00920	Solyc02g082850.3(SAT4)	K00640
Organismal Systems	Environmental adaptation	Circadian rhythm - plant	1	57	0.970591	1	ko04712	Solyc05g053550.3(CHS2)	K00660
Metabolism	Amino acid metabolism	Phenylalanine, tyrosine and tryptophan biosynthesis	1	58	0.972362	1	ko00400	Solyc01g105390.3(SHKB)	K01626
Metabolism	Energy metabolism	Photosynthesis	5	170	0.977846	1	ko00195	Solyc02g069450.3(PSAF);Solyc06g074200.3(PSAO);Solyc06g082940.3(PSAL);Solyc06g084045.1(PSBW);Solyc11g006910.2(FD3)	K02694+K14332+K02699+K02721+K02639
Environmental Information Processing	Signal transduction	Phosphatidylinositol signaling system	2	100	0.984962	1	ko04070	Solyc04g007650.3(FAB1A);Solyc07g017510.3(FAB1B)	K00921+K00921
Genetic Information Processing	Replication and repair	Nucleotide excision repair	3	135	0.989256	1	ko03420	Solyc03g115050.3(RPA1B);Solyc06g076660.3(PCNA);Solyc10g048155.1(--)	K07466+K04802+K07466
Genetic Information Processing	Transcription	RNA polymerase	2	111	0.991708	1	ko03020	Solyc03g025570.2(NRPB5A);Solyc12g011010.2(PDF1)	K03013+K03006
Cellular Processes	Transport and catabolism	Endocytosis	7	249	0.993754	1	ko04144	Solyc01g096220.3(RABA3);Solyc01g103130.2(DRP2A);Solyc03g070457.1(GNL2);Solyc07g005820.3(HSP70);Solyc10g024370.2(PLDDELTA);Solyc12g011170.2(PLD1);Solyc12g042170.2(AGD1)	K07904+K01528+K18443+K03283+K01115+K01115+K12489
Genetic Information Processing	Replication and repair	Mismatch repair	3	156	0.99626	1	ko03430	Solyc03g115050.3(RPA1B);Solyc06g076660.3(PCNA);Solyc10g048155.1(--)	K07466+K04802+K07466
Genetic Information Processing	Translation	Ribosome biogenesis in eukaryotes	1	92	0.996672	1	ko03008	Solyc06g082810.3(At2g26970)	K13288
Genetic Information Processing	Folding, sorting and degradation	Ubiquitin mediated proteolysis	4	225	0.999502	1	ko04120	Solyc01g095490.3(UBC28);Solyc06g043150.3(FZR3);Solyc06g072830.3(CDC20-1);Solyc10g012240.3(UBC5)	K06689+K03364+K03363+K10576
Genetic Information Processing	Folding, sorting and degradation	Protein processing in endoplasmic reticulum	7	310	0.999547	1	ko04141	Solyc01g095490.3(UBC28);Solyc03g112590.3(CDC48);Solyc04g072250.3(HSP18);Solyc07g005820.3(HSP70);Solyc10g008400.1(RMA1H1);Solyc10g008410.1(RMA1H1);Solyc12g010670.1(RMA1H1)	K06689+K13525+K13993+K03283+K10666+K10666+K10666
Genetic Information Processing	Translation	mRNA surveillance pathway	1	148	0.9999	1	ko03015	Solyc07g006130.2(ERF1-3)	K03265
Genetic Information Processing	Translation	RNA transport	1	212	0.999998	1	ko03013	Solyc10g084670.2(TIF3A1)	K03254
Genetic Information Processing	Transcription	Spliceosome	1	240	1	1	ko03040	Solyc07g005820.3(HSP70)	K03283
Metabolism	Energy metabolism	Oxidative phosphorylation	2	343	1	1	ko00190	Solyc11g012180.2(MTACP2);Solyc12g010360.2(AHA9)	K03955+K01535
