# Supplementary material for: Transcriptome analysis reveals differential transcription in tomato (Solanum lycopersicum) following inoculation with Ralstonia solanacearum
Source: Sci Rep. 2022 Dec 22;12:22137. doi: 10.1038/s41598-022-26693-y (PMC9780229; doi:10.1038/s41598-022-26693-y)
Supplement: Supplementary file 3 — Supplementary Information 3. [file 41598_2022_26693_MOESM3_ESM.xlsx]

## Sheet: S-mock vs. S-3dpi.path
Table S2 KEGG pathway enrichment analysis of DEGs in the comparison group S-3dpi vs.S-mock.
KEGG_A_class	KEGG_B_class	Pathway	S-3dpi vs. S-mock (714)	All (7679)	Pvalue	Qvalue	Pathway ID	Genes	K_IDs
Metabolism	Energy metabolism	Photosynthesis - antenna proteins	22	35	6.83473e-15	5.23009e-13	ko00196	Solyc01g105050.3(CAP10B);Solyc02g070940.1(CAB1B);Solyc02g070950.1(CAB1B);Solyc02g070970.1(CAB1B);Solyc02g070980.1(CAB1B);Solyc02g070990.1(CAB1B);Solyc02g071000.1(CAB1B);Solyc02g071010.1(CAB1B);Solyc03g005760.1(CAB3C);Solyc03g005770.3(CAB3C);Solyc03g005780.3(CAB3C);Solyc03g005790.2(CAB3C);Solyc03g115900.3(LHCA4);Solyc05g056050.3(CAB6A);Solyc05g056070.3(CAB6A);Solyc06g063370.3(LHCB5);Solyc06g069730…	K08917+K08912+K08912+K08912+K08912+K08912+K08912+K08912+K08912+K08912+K08912+K08912+K08910+K08907+K08907+K08916+K08910+K08913+K08914+K08912+K08913+K08909
Metabolism	Global and overview maps	Biosynthesis of secondary metabolites	249	1752	8.43563e-15	5.23009e-13	ko01110	Solyc00g098560.3(At5g03980);Solyc00g136560.3(At5g58770);Solyc01g008110.3(CYP51G1);Solyc01g008790.3(NPC2);Solyc01g010250.3(Os07g0604000);Solyc01g018020.2(TKL-1);Solyc01g049650.3(At4g26390);Solyc01g067290.2(DVR);Solyc01g079790.3(AGPS3);Solyc01g080900.3(KAO2);Solyc01g090710.3(Os10g0478200);Solyc01g091160.4(ARGAH1);Solyc01g091170.3(ARGAH1);Solyc01g091320.3(SMO1-1);Solyc01g093980.3(GA20OX3);Solyc01g09…	K21026+K11778+K05917+K01114+K01057+K00615+K00873+K19073+K00975+K04123+K00025+K01476+K01476+K14423+K05282+K15919+K01792+K09754+K05349+K10046+K01738+K21026+K01626+K01626+K07385+K07385+K07385+K00430+K13513+K00975+K00801+K08242+K09828+K00083+K05933+K00021+K01115+K01792+K00006+K00083+K01807+K04125+K09832+K00430+K00430+K05350+K05350+K05359+K00605+K13065+K00021+K00640+K00430+K00430+K00430+K13082+K01792+…
Metabolism	Global and overview maps	Metabolic pathways	387	3205	1.28961e-12	5.33038e-11	ko01100	Solyc00g011890.3(ARA1);Solyc00g127870.3(At1g61280);Solyc01g005210.3(TPS6);Solyc01g006100.3(CMT3);Solyc01g008110.3(CYP51G1);Solyc01g008790.3(NPC2);Solyc01g010250.3(Os07g0604000);Solyc01g018020.2(TKL-1);Solyc01g049650.3(At4g26390);Solyc01g067290.2(DVR);Solyc01g079180.3(PME53);Solyc01g079240.3(LACS1);Solyc01g079790.3(AGPS3);Solyc01g080210.3(RNR2A);Solyc01g080280.3(GLN2);Solyc01g080900.3(KAO2);Solyc0…	K12446+K03861+K16055+K00558+K05917+K01114+K01057+K00615+K00873+K19073+K01051+K01897+K00975+K10808+K01915+K04123+K13800+K01074+K00025+K01476+K01476+K08679+K14423+K05282+K15919+K15398+K01792+K09754+K05349+K10046+K01738+K01051+K01897+K01520+K08917+K01626+K01626+K07385+K07385+K07385+K00140+K01969+K00430+K05605+K01897+K13513+K00975+K00801+K01179+K02641+K09828+K00083+K05933+K00021+K01115+K01602+K01792+…
Metabolism	Carbohydrate metabolism	Starch and sucrose metabolism	35	170	4.66877e-06	0.000144732	ko00500	Solyc01g005210.3(TPS6);Solyc01g079790.3(AGPS3);Solyc01g097000.3(BACOVA_02659);Solyc01g109790.3(AGPS1);Solyc01g110340.3(At4g39010);Solyc02g072150.3(TPS7);Solyc02g080290.3(BGLU18);Solyc02g080310.2(BGLU47);Solyc02g080660.3(At1g11820);Solyc02g091830.3(At4g37840);Solyc03g031730.3(BGLU47);Solyc03g031740.2(GPT2);Solyc03g095710.3(AMY1.1);Solyc04g007910.3(At2g01630);Solyc04g025940.3(TPS9);Solyc05g005750.3…	K16055+K00975+K05349+K00975+K01179+K16055+K05350+K05350+K19891+K00844+K05350+K05350+K01176+K19891+K16055+K16055+K00688+K00847+K05349+K16055+K00695+K00695+K00975+K19891+K00696+K13679+K01188+K01188+K00695+K01188+K00963+K01179+K00844+K05349+K05350
Metabolism	Global and overview maps	Carbon metabolism	55	336	1.85741e-05	0.000460637	ko01200	Solyc01g010250.3(Os07g0604000);Solyc01g018020.2(TKL-1);Solyc01g049650.3(At4g26390);Solyc01g090710.3(Os10g0478200);Solyc01g093990.3(HPR3);Solyc01g097930.3(RCS3);Solyc01g106080.3(ALDH6B2);Solyc01g108790.2(At2g30650);Solyc02g063150.3(RBCS-1);Solyc02g069620.3(RPI4);Solyc02g080810.3(GDCST);Solyc02g082850.3(SAT4);Solyc02g085950.3(RBCS-3B);Solyc02g086880.3(FDH1);Solyc02g091830.3(At4g37840);Solyc02g09253…	K01057+K00615+K00873+K00025+K15919+K01738+K00140+K05605+K01602+K01807+K00605+K00640+K01602+K00122+K00844+K01455+K01638+K01689+K11517+K00814+K00058+K00850+K01834+K00600+K03781+K00033+K01057+K00626+K00029+K00600+K00249+K00297+K00873+K02160+K01689+K14454+K01637+K01647+K01595+K00927+K00029+K01754+K01595+K11517+K00058+K01803+K01689+K00873+K00297+K00844+K00029+K01595+K00029+K05298+K00600
Metabolism	Metabolism of other amino acids	Cyanoamino acid metabolism	16	55	2.45713e-05	0.000507808	ko00460	Solyc01g097000.3(BACOVA_02659);Solyc02g080290.3(BGLU18);Solyc02g080310.2(BGLU47);Solyc02g092530.3(fmdA);Solyc03g031730.3(BGLU47);Solyc03g031740.2(GPT2);Solyc04g076790.3(SHM2);Solyc05g053810.3(SHM4);Solyc06g073740.3(BACOVA_02659);Solyc09g075060.3(BGLU11);Solyc09g075070.3(BGLU11);Solyc11g008720.2(BGLU42);Solyc11g071640.2(BACOVA_02659);Solyc12g008640.2(GGT3);Solyc12g040640.2(BGLU44);Solyc12g098490.2…	K05349+K05350+K05350+K01455+K05350+K05350+K00600+K00600+K05349+K01188+K01188+K01188+K05349+K18592+K05350+K00600
Metabolism	Global and overview maps	Biosynthesis of amino acids	45	270	6.93564e-05	0.0012286	ko01230	Solyc01g018020.2(TKL-1);Solyc01g049650.3(At4g26390);Solyc01g080280.3(GLN2);Solyc01g091160.4(ARGAH1);Solyc01g091170.3(ARGAH1);Solyc01g097930.3(RCS3);Solyc01g105390.3(SHKB);Solyc01g105420.3(DHS2);Solyc02g069620.3(RPI4);Solyc02g080620.3(ADT1);Solyc02g082850.3(SAT4);Solyc03g043880.3(BCAT2);Solyc03g114500.3(ENO1);Solyc03g123600.3(ALAAT2);Solyc03g123830.3(PGDH2);Solyc04g009960.3(THA1);Solyc04g014510.3(…	K00615+K00873+K01915+K01476+K01476+K01738+K01626+K01626+K01807+K05359+K00640+K00826+K01689+K00814+K00058+K01620+K01915+K00850+K01834+K00600+K01940+K00600+K00873+K01652+K01733+K12524+K05359+K01689+K13832+K00826+K14454+K01647+K00927+K01649+K00789+K01754+K00815+K00058+K01803+K00549+K00789+K01689+K00873+K01687+K00600
Metabolism	Biosynthesis of other secondary metabolites	Phenylpropanoid biosynthesis	49	316	0.000211194	0.0032735	ko00940	Solyc01g096670.3(CYP98A2);Solyc01g097000.3(BACOVA_02659);Solyc01g108320.3(PER10);Solyc02g030480.3(CAD6);Solyc02g062990.1(GT5);Solyc02g069250.3(CAD6);Solyc02g077300.2(PER19);Solyc02g079500.4(TAP1);Solyc02g080290.3(BGLU18);Solyc02g080310.2(BGLU47);Solyc02g081800.1(ASAT3);Solyc02g083480.3(PER64);Solyc02g083490.3(PER64);Solyc02g084800.3(PER72);Solyc02g087190.1(PER63);Solyc02g092580.3(PER51);Solyc02g0…	K09754+K05349+K00430+K00083+K12356+K00083+K00430+K00430+K05350+K05350+K13065+K00430+K00430+K00430+K00430+K00430+K00430+K00430+K00430+K05350+K05350+K00430+K13066+K00430+K00430+K00430+K05349+K13065+K13065+K00430+K13065+K00430+K22395+K01188+K01188+K00588+K00430+K00430+K10775+K01188+K00083+K00083+K01904+K05349+K13065+K13065+K05350+K13065+K00430
Metabolism	Carbohydrate metabolism	Glyoxylate and dicarboxylate metabolism	19	97	0.00130864	0.0168936	ko00630	Solyc01g080280.3(GLN2);Solyc01g090710.3(Os10g0478200);Solyc01g093990.3(HPR3);Solyc02g063150.3(RBCS-1);Solyc02g080810.3(GDCST);Solyc02g085950.3(RBCS-3B);Solyc02g086880.3(FDH1);Solyc02g092530.3(fmdA);Solyc03g111120.3(MLS);Solyc03g122130.3(GLO4);Solyc04g014510.3(GLN1-1);Solyc04g076790.3(SHM2);Solyc04g082460.3(CAT3);Solyc05g017760.3(AAT1);Solyc05g053810.3(SHM4);Solyc07g052480.3(ICL);Solyc07g055840.3(…	K01915+K00025+K15919+K01602+K00605+K01602+K00122+K01455+K01638+K11517+K01915+K00600+K03781+K00626+K00600+K01637+K01647+K11517+K00600
Metabolism	Carbohydrate metabolism	Amino sugar and nucleotide sugar metabolism	34	215	0.00136238	0.0168936	ko00520	Solyc00g011890.3(ARA1);Solyc01g079790.3(AGPS3);Solyc01g091200.3(GAE3);Solyc01g097340.3(GME-1);Solyc01g109790.3(AGPS1);Solyc02g082920.3(CHI3);Solyc02g082960.3(CHI14);Solyc02g084210.1(GMD1);Solyc02g088690.3(UGD2);Solyc02g091830.3(At4g37840);Solyc03g007825.1(CHIB1);Solyc03g096730.3(CYT1);Solyc03g114860.3(UPTG2);Solyc04g072000.3(EP3);Solyc05g050990.1(GAE3);Solyc05g054590.3(UXS5);Solyc06g053380.3(EP3)…	K12446+K00975+K08679+K10046+K00975+K20547+K20547+K01711+K00012+K00844+K01183+K00966+K13379+K01183+K08679+K08678+K01183+K00847+K18677+K00975+K17497+K12450+K01784+K01784+K00770+K08679+K20547+K20547+K01183+K01209+K12373+K00963+K00844+K12449
Metabolism	Lipid metabolism	Steroid biosynthesis	11	44	0.00182573	0.0193014	ko00100	Solyc01g008110.3(CYP51G1);Solyc01g091320.3(SMO1-1);Solyc01g110290.3(SQS1);Solyc01g111830.3(SMT2);Solyc02g030170.3(DIM);Solyc02g068070.3(LIP2);Solyc02g070580.1(CYP710A11);Solyc02g081730.3(3BETAHSD/D2);Solyc02g086180.3(STE1);Solyc06g005750.3(SMO2-2);Solyc06g074090.3(DWF5)	K05917+K14423+K00801+K08242+K09828+K01052+K09832+K07748+K00227+K14424+K00213
Metabolism	Amino acid metabolism	Glycine, serine and threonine metabolism	16	78	0.00186788	0.0193014	ko00260	Solyc01g093990.3(HPR3);Solyc02g080810.3(GDCST);Solyc03g113800.3(BADH4);Solyc03g122310.3(ALDH7B4);Solyc03g123830.3(PGDH2);Solyc04g009960.3(THA1);Solyc04g054310.3(AGT2);Solyc04g072800.3(gpmA);Solyc04g076790.3(SHM2);Solyc05g053810.3(SHM4);Solyc06g062845.1(TS1);Solyc06g064550.3(AKHSDH1);Solyc09g008670.3(TD);Solyc10g049890.2(PGDH1);Solyc10g076250.2(At3g08860);Solyc12g098490.2(SHM4)	K15919+K00605+K00130+K14085+K00058+K01620+K00827+K01834+K00600+K00600+K01733+K12524+K01754+K00058+K00827+K00600
Metabolism	Amino acid metabolism	Valine, leucine and isoleucine degradation	17	86	0.00208163	0.0198555	ko00280	Solyc01g106080.3(ALDH6B2);Solyc01g108030.3(MCCB);Solyc01g108790.2(At2g30650);Solyc03g043880.3(BCAT2);Solyc03g122310.3(ALDH7B4);Solyc04g054310.3(AGT2);Solyc04g063350.3(At1g21400);Solyc05g017760.3(AAT1);Solyc05g054365.1(IBR3);Solyc05g056480.3(At5g09300);Solyc06g059840.3(At1g21400);Solyc06g059850.2(At1g21400);Solyc07g021630.3(BCAT2);Solyc09g065540.3(MCCA);Solyc09g091470.3(PED1);Solyc10g076250.2(At3g…	K00140+K01969+K05605+K00826+K14085+K00827+K00166+K00626+K00249+K00166+K00166+K00166+K00826+K01968+K07513+K00827+K00253
Metabolism	Amino acid metabolism	Alanine, aspartate and glutamate metabolism	13	59	0.00250567	0.022193	ko00250	Solyc01g080280.3(GLN2);Solyc03g098240.3(GAD);Solyc03g123600.3(ALAAT2);Solyc04g014510.3(GLN1-1);Solyc04g054310.3(AGT2);Solyc04g055200.3(ASN2);Solyc05g012270.3(At4g24830);Solyc06g007180.3(AS);Solyc07g032740.3(Os01g0760600);Solyc07g043310.3(GABA-TP1);Solyc10g076250.2(At3g08860);Solyc12g006470.2(GABA-TP2);Solyc12g014530.2(AO)	K01915+K01580+K00814+K01915+K00827+K01953+K01940+K01953+K14454+K16871+K00827+K16871+K00278
Metabolism	Energy metabolism	Nitrogen metabolism	10	42	0.00426992	0.035039	ko00910	Solyc01g080280.3(GLN2);Solyc01g108630.3(NIR1);Solyc02g067750.3(BCA1);Solyc02g067790.3(NRT2.7);Solyc02g086820.3(BCA1);Solyc02g092530.3(fmdA);Solyc04g014510.3(GLN1-1);Solyc09g009830.3(ACA1);Solyc09g090430.3(CYN);Solyc11g013810.2(NIA)	K01915+K00366+K01673+K02575+K01673+K01455+K01915+K01674+K01725+K10534
Metabolism	Lipid metabolism	Cutin, suberine and wax biosynthesis	11	49	0.00452116	0.035039	ko00073	Solyc00g156980.3(HTH);Solyc01g005400.3(PXG4);Solyc01g005410.3(PXG4);Solyc01g094750.3(CYP86A22);Solyc03g065250.3(CER1);Solyc03g121600.3(HTH);Solyc06g062600.3(HTH);Solyc08g044260.3(CER1);Solyc08g044265.1(CER1);Solyc11g008630.2(HST);MSTRG.6722(GL1-4)	K15403+K17991+K17991+K15398+K15404+K15403+K15403+K15404+K15404+K15400+K15404
Metabolism	Metabolism of cofactors and vitamins	One carbon pool by folate	6	19	0.00596436	0.0435048	ko00670	Solyc02g080810.3(GDCST);Solyc04g076790.3(SHM2);Solyc05g053810.3(SHM4);Solyc05g055730.3(Os03g0815200);Solyc11g008870.2(MTHFR2);Solyc12g098490.2(SHM4)	K00605+K00600+K00600+K00297+K00297+K00600
Metabolism	Biosynthesis of other secondary metabolites	Caffeine metabolism	3	5	0.00693653	0.047785	ko00232	Solyc06g074180.2(CYP89A9);Solyc11g065920.2(XDH1);Solyc11g065930.2(XDH1)	K07409+K00106+K00106
Metabolism	Global and overview maps	Fatty acid metabolism	19	114	0.00846862	0.0552689	ko01212	Solyc01g079240.3(LACS1);Solyc01g090410.3(ppt-1);Solyc01g099100.3(LACS6);Solyc01g109180.3(LACS2);Solyc03g122120.3(KAS2);Solyc05g017760.3(AAT1);Solyc05g054365.1(IBR3);Solyc06g069530.3(BCCP1);Solyc08g068390.3(AIM1);Solyc08g082620.3(KAS1);Solyc09g075790.3(LACS6);Solyc09g091470.3(PED1);Solyc10g076600.2(ACX4);Solyc11g008680.2(ACPD);Solyc11g010590.2(PAS2A);Solyc11g073130.2(HACD2);Solyc12g056940.2(ACC1);…	K01897+K01074+K01897+K01897+K09458+K00626+K00249+K02160+K10527+K09458+K01897+K07513+K00232+K03921+K10703+K10703+K11262+K07512+K10527
Metabolism	Energy metabolism	Carbon fixation in photosynthetic organisms	17	99	0.00923658	0.0572668	ko00710	Solyc01g018020.2(TKL-1);Solyc01g090710.3(Os10g0478200);Solyc02g063150.3(RBCS-1);Solyc02g069620.3(RPI4);Solyc02g085950.3(RBCS-3B);Solyc03g123600.3(ALAAT2);Solyc05g050120.3(ME1);Solyc07g032740.3(Os01g0760600);Solyc07g062530.3(PPC1);Solyc07g066610.3(At1g56190);Solyc08g066360.3(ME1);Solyc10g007290.3(PPC);Solyc10g054870.2(TPIP1);Solyc12g008430.2(ME1);Solyc12g014250.2(PPC1);Solyc12g044600.3(MODA);Solyc…	K00615+K00025+K01602+K01807+K01602+K00814+K00029+K14454+K01595+K00927+K00029+K01595+K01803+K00029+K01595+K00029+K05298
Metabolism	Lipid metabolism	Fatty acid elongation	11	54	0.00970254	0.0572912	ko00062	Solyc01g090410.3(ppt-1);Solyc04g080450.1(KCS4);Solyc05g009270.3(CUT1);Solyc05g010680.2(abhd17c);Solyc08g076350.3(ABHD17B);Solyc09g083050.3(KCS20);Solyc10g009240.3(KCS1);Solyc11g010590.2(PAS2A);Solyc11g072990.1(KCS3);Solyc11g073130.2(HACD2);Solyc12g096780.2(At3g45770)	K01074+K15397+K15397+K01076+K01076+K15397+K15397+K10703+K15397+K10703+K07512
Metabolism	Amino acid metabolism	Cysteine and methionine metabolism	21	133	0.0107727	0.060719	ko00270	Solyc01g006100.3(CMT3);Solyc01g090710.3(Os10g0478200);Solyc01g097930.3(RCS3);Solyc02g036350.3(ACO);Solyc02g082850.3(SAT4);Solyc03g043880.3(BCAT2);Solyc04g054310.3(AGT2);Solyc06g064550.3(AKHSDH1);Solyc07g021630.3(BCAT2);Solyc07g032740.3(Os01g0760600);Solyc08g083110.3(MGL);Solyc08g083115.1(MGL);Solyc09g008280.2(SAM3);Solyc09g082460.3(HMT3);Solyc09g092380.3(SAHH);Solyc09g092390.2(SAHH);Solyc10g00820…	K00558+K00025+K01738+K05933+K00640+K00826+K00827+K12524+K00826+K14454+K01761+K01761+K00789+K00547+K01251+K01251+K00815+K00827+K00549+K00789+K01251
Metabolism	Lipid metabolism	Fatty acid degradation	14	79	0.0132309	0.071332	ko00071	Solyc01g079240.3(LACS1);Solyc01g099100.3(LACS6);Solyc01g109180.3(LACS2);Solyc03g122310.3(ALDH7B4);Solyc04g064710.3(ADH1);Solyc05g017760.3(AAT1);Solyc05g054365.1(IBR3);Solyc06g059740.3(ADH2);Solyc08g068390.3(AIM1);Solyc08g083280.3(At1g32780);Solyc09g075790.3(LACS6);Solyc09g091470.3(PED1);Solyc10g076600.2(ACX4);Solyc12g099440.2(MFP2)	K01897+K01897+K01897+K14085+K18857+K00626+K00249+K18857+K10527+K00001+K01897+K07513+K00232+K10527
Environmental Information Processing	Signal transduction	Plant hormone signal transduction	57	461	0.0144216	0.0745114	ko04075	Solyc00g174330.3(PR1B1);Solyc00g174340.2(PR1B1);Solyc01g096070.3(ARF9);Solyc01g096340.3(SAUR32);Solyc01g106610.2(PRB1);Solyc01g106620.2(PR1B1);Solyc01g107400.2(--);Solyc01g107730.3(CYCD3-3);Solyc01g110605.1(SAUR50);Solyc01g111310.3(LAX5);Solyc02g063010.3(BEH2);Solyc02g064830.3(GH3.1);Solyc02g092980.3(CYCD3-2);Solyc03g007230.3(PP2C51);Solyc03g096670.3(PP2CA);Solyc03g113410.2(ARF9);Solyc03g113720.3…	K13449+K13449+K14486+K14488+K13449+K13449+K14487+K14505+K14488+K13946+K14503+K14487+K14505+K14497+K14497+K14486+K14492+K14484+K14489+K14498+K14508+K14431+K14495+K14505+K14486+K14492+K14431+K14489+K14484+K14484+K14493+K14496+K14488+K14484+K14504+K14486+K14487+K14486+K14488+K14486+K13449+K14432+K14496+K14484+K14484+K14516+K14487+K13946+K13946+K14492+K14492+K14508+K14498+K14494+K14484+K14505+K14484
Metabolism	Metabolism of other amino acids	Glutathione metabolism	21	140	0.0186538	0.0925226	ko00480	Solyc01g080210.3(RNR2A);Solyc01g081270.2(HSP26-A);Solyc01g099590.3(GSTU7);Solyc02g081340.3(GSTF11);Solyc03g098300.1(ODC);Solyc04g012060.3(RNR1);Solyc04g074640.3(CLEB3J9);Solyc05g010260.3(At3g02360);Solyc06g069045.1(HSP26-A);Solyc07g056420.4(PARC);Solyc07g056430.3(PARC);Solyc07g056460.3(PARC);Solyc09g007150.3(GSTL3);Solyc09g011520.3(PRP1);Solyc09g011560.2(PRP1);Solyc09g063150.3(HSP26-A);Solyc12g00…	K10808+K00799+K00799+K00799+K01581+K10807+K00434+K00033+K00799+K00799+K00799+K00799+K00799+K00799+K00799+K00799+K18592+K01255+K00799+K00799+K22596
Genetic Information Processing	Replication and repair	Base excision repair	9	45	0.0207334	0.0988825	ko03410	Solyc03g113880.3(--);Solyc03g117510.3(FPG1);Solyc04g079990.3(tag);Solyc05g006120.3(POLL);Solyc05g010800.3(tag);Solyc05g053520.3(POLD4);Solyc06g076660.3(PCNA);Solyc10g005210.3(guaA);Solyc12g010050.2(guaA)	K10773+K10563+K01246+K03512+K01246+K03505+K04802+K01246+K01246
Metabolism	Carbohydrate metabolism	Fructose and mannose metabolism	14	85	0.0241236	0.11079	ko00051	Solyc02g084210.1(GMD1);Solyc02g084990.3(MAN7);Solyc02g091830.3(At4g37840);Solyc03g096730.3(CYT1);Solyc04g015200.3(PFK2);Solyc04g080620.3(MAN7);Solyc04g082880.3(PFP-ALPHA);Solyc06g073190.3(FRK2);Solyc07g006650.3(XYLA);Solyc07g053920.3(MAN2);Solyc08g008670.3(PMM);Solyc10g054870.2(TPIP1);Solyc11g065220.2(At1g50460);Solyc12g013665.1(MAN3)	K01711+K19355+K00844+K00966+K00850+K19355+K00895+K00847+K01805+K19355+K17497+K01803+K00844+K19355
Metabolism	Lipid metabolism	Glycerophospholipid metabolism	18	119	0.0259764	0.113209	ko00564	Solyc01g008790.3(NPC2);Solyc01g109370.3(LPAT5);Solyc02g061850.3(PLDDELTA);Solyc02g067930.3(GPDH);Solyc03g019670.3(NPC6);Solyc03g116620.3(PLD1);Solyc04g007520.3(PSS1);Solyc04g016330.3(Os01g0939600);Solyc04g079090.3(PAH2);Solyc06g048920.3(GLY1);Solyc06g067950.3(--);Solyc06g068950.3(PEAMT);Solyc07g064960.2(CDS1);Solyc08g067160.3(--);Solyc09g014350.3(GPAT6);Solyc09g083330.3(CDS1);Solyc12g011170.2(PLD…	K01114+K13513+K01115+K00006+K01114+K01115+K08730+K00006+K15728+K00006+K06130+K05929+K00981+K06130+K13508+K00981+K01115+K05929
Metabolism	Metabolism of cofactors and vitamins	Vitamin B6 metabolism	5	19	0.0264764	0.113209	ko00750	Solyc03g082560.3(PLR1);Solyc03g121420.3(At1g17710);Solyc06g062550.4(At1g17710);Solyc06g062560.2(At1g17710);Solyc06g062845.1(TS1)	K05275+K13248+K13248+K13248+K01733
Metabolism	Carbohydrate metabolism	Pentose and glucuronate interconversions	22	159	0.0373198	0.140981	ko00040	Solyc01g079180.3(PME53);Solyc01g098940.3(PME25);Solyc02g080200.3(PME18);Solyc02g088690.3(UGD2);Solyc03g071570.3(At3g53190);Solyc03g083870.3(PME17);Solyc03g111690.3(At5g63180);Solyc03g116500.3(At1g80170);Solyc05g014000.3(At1g67750);Solyc06g009190.3(PME40);Solyc06g034360.2(PME33);Solyc06g071840.2(At4g24780);Solyc06g083580.3(At3g07010);Solyc07g006650.3(XYLA);Solyc08g060970.3(At3g15720);Solyc09g00838…	K01051+K01051+K01051+K00012+K01728+K01051+K01728+K01213+K01728+K01051+K01051+K01728+K01728+K01805+K01213+K01728+K01051+K01728+K01213+K01728+K00963+K01051
Metabolism	Metabolism of cofactors and vitamins	Thiamine metabolism	5	21	0.0397185	0.140981	ko00730	Solyc02g093990.3(At3g01820);Solyc05g014980.3(ADK-B);Solyc07g064160.3(THI1);Solyc11g007560.2(TENA_E);Solyc11g010850.2(Os07g0190000)	K00939+K00939+K03146+K20896+K01662
Metabolism	Biosynthesis of other secondary metabolites	Indole alkaloid biosynthesis	5	21	0.0397185	0.140981	ko00901	Solyc00g098560.3(At5g03980);Solyc01g099030.3(AAE);Solyc03g006240.3(At5g45910);Solyc10g008710.3(At1g28610);Solyc10g008720.3(At1g28610)	K21026+K21026+K21026+K21026+K21026
Metabolism	Amino acid metabolism	Valine, leucine and isoleucine biosynthesis	6	28	0.0404666	0.140981	ko00290	Solyc03g043880.3(BCAT2);Solyc06g059880.3(ALS);Solyc07g021630.3(BCAT2);Solyc08g014130.3(IPMSA);Solyc09g008670.3(TD);Solyc12g043020.2(DHAD)	K00826+K01652+K00826+K01649+K01754+K01687
Organismal Systems	Environmental adaptation	Plant-pathogen interaction	55	470	0.0415017	0.140981	ko04626	Solyc00g174330.3(PR1B1);Solyc00g174340.2(PR1B1);Solyc01g057910.3(MYB78);Solyc01g102340.3(MYB61);Solyc01g106610.2(PRB1);Solyc01g106620.2(PR1B1);Solyc01g108190.3(CML30);Solyc01g111500.3(MYB308);Solyc02g067340.3(MYB94);Solyc02g068880.2(At3g47570);Solyc02g079280.3(MYB102);Solyc02g081040.3(LYK3);Solyc02g082040.3(MYB86);Solyc02g086990.3(CNGC18);Solyc02g088190.3(MYB106);Solyc02g088560.3(CNGC2);Solyc02g0…	K13449+K13449+K09422+K09422+K13449+K13449+K13448+K09422+K09422+K13420+K09422+K13429+K09422+K05391+K09422+K05391+K09422+K13420+K13448+K09422+K09422+K09422+K15397+K09422+K09422+K15397+K09422+K09422+K09422+K13412+K09422+K09422+K09422+K13412+K05391+K09422+K09422+K13449+K09422+K15397+K09422+K09422+K09422+K15397+K09422+K13412+K09422+K01373+K09422+K05391+K13448+K15397+K13412+K09422+K09422
Metabolism	Metabolism of terpenoids and polyketides	Diterpenoid biosynthesis	9	51	0.043363	0.140981	ko00904	Solyc01g080900.3(KAO2);Solyc01g093980.3(GA20OX3);Solyc02g070430.3(GA2OX1);Solyc03g006880.3(GA20OX1);Solyc03g119910.3(LE);Solyc06g084240.2(GA1);Solyc07g061720.3(GA2OX1);Solyc10g005360.3(GA2OX8);Solyc11g072310.2(GA20OX1)	K04123+K05282+K04125+K05282+K04124+K04120+K04125+K04125+K05282
Cellular Processes	Transport and catabolism	Phagosome	16	109	0.0438197	0.140981	ko04145	Solyc01g088780.3(ARAC9);Solyc01g111560.3(ARAC3);Solyc02g087880.3(TUBA);Solyc03g025730.3(TUBB1);Solyc03g118760.3(TUBB1);Solyc04g007650.3(FAB1A);Solyc05g056020.3(VATG2);Solyc06g076640.3(TUBB8);Solyc07g017510.3(FAB1B);Solyc07g020800.3(ARAC7);Solyc07g032080.3(VHA-a2);Solyc08g006890.3(TUBA3);Solyc09g048990.3(VATE);Solyc10g080940.2(TUBB1);Solyc10g085020.2(TUBB2);Solyc11g013820.2(FAB1B)	K04392+K04392+K07374+K07375+K07375+K00921+K02152+K07375+K00921+K04392+K02154+K07374+K02150+K07375+K07375+K00921
Metabolism	Glycan biosynthesis and metabolism	Glycosphingolipid biosynthesis - globo and isoglobo series	3	9	0.0439145	0.140981	ko00603	Solyc03g019790.3(AGAL2);Solyc10g076780.1(A4galt);Solyc11g008810.2(HEXO3)	K07407+K01988+K12373
Metabolism	Carbohydrate metabolism	Pyruvate metabolism	17	118	0.0449371	0.140981	ko00620	Solyc01g049650.3(At4g26390);Solyc01g090710.3(Os10g0478200);Solyc03g111120.3(MLS);Solyc03g122310.3(ALDH7B4);Solyc05g017760.3(AAT1);Solyc05g050120.3(ME1);Solyc06g051930.3(PKP4);Solyc06g069530.3(BCCP1);Solyc07g062530.3(PPC1);Solyc08g014130.3(IPMSA);Solyc08g066360.3(ME1);Solyc10g007290.3(PPC);Solyc11g007690.2(OsI_35105);Solyc12g008430.2(ME1);Solyc12g014250.2(PPC1);Solyc12g044600.3(MODA);Solyc12g05694…	K00873+K00025+K01638+K14085+K00626+K00029+K00873+K02160+K01595+K01649+K00029+K01595+K00873+K00029+K01595+K00029+K11262
Metabolism	Biosynthesis of other secondary metabolites	Flavone and flavonol biosynthesis	2	4	0.0456229	0.140981	ko00944	Solyc09g059170.2(RT);Solyc11g066580.2(CYP75A2)	K22772+K13083
Metabolism	Biosynthesis of other secondary metabolites	Flavonoid biosynthesis	14	93	0.0475467	0.140981	ko00941	Solyc01g096670.3(CYP98A2);Solyc02g081800.1(ASAT3);Solyc02g085020.3(DFRA);Solyc05g010320.3(CHI);Solyc05g053550.3(CHS2);Solyc07g006680.1(ACT);Solyc07g008380.2(ACT);Solyc08g075210.2(ASAT3);Solyc08g080040.3(ANT17);Solyc09g082660.3(FAOMT);Solyc11g066580.2(CYP75A2);Solyc12g005430.1(BEAT);Solyc12g010980.2(SALAT);Solyc12g088170.2(BEAT)	K09754+K13065+K13082+K01859+K00660+K13065+K13065+K13065+K05277+K00588+K13083+K13065+K13065+K13065
Metabolism	Carbohydrate metabolism	Galactose metabolism	11	68	0.0477515	0.140981	ko00052	Solyc01g079300.3(STS1);Solyc02g087770.3(GALM);Solyc02g091830.3(At4g37840);Solyc03g019790.3(AGAL2);Solyc04g015200.3(PFK2);Solyc07g007930.3(RFS6);Solyc07g065980.3(RFS1);Solyc08g080570.3(UGE1);Solyc08g082440.3(UGE5);Solyc11g011960.2(UGPA);Solyc11g065220.2(At1g50460)	K06611+K01785+K00844+K07407+K00850+K06617+K06617+K01784+K01784+K00963+K00844
Metabolism	Amino acid metabolism	Tyrosine metabolism	11	68	0.0477515	0.140981	ko00350	Solyc03g120660.3(HPR2);Solyc04g014730.3(FAH);Solyc04g064710.3(ADH1);Solyc05g041200.3(HPD);Solyc06g059740.3(ADH2);Solyc07g032740.3(Os01g0760600);Solyc08g074682.1(co-2);Solyc08g074683.1(co-2);Solyc08g083280.3(At1g32780);Solyc10g008200.3(SUR1);Solyc12g014100.2(HGO)	K18606+K01555+K18857+K00457+K18857+K14454+K00422+K00422+K00001+K00815+K00451
Metabolism	Carbohydrate metabolism	Inositol phosphate metabolism	14	94	0.0513119	0.147969	ko00562	Solyc01g008790.3(NPC2);Solyc01g106080.3(ALDH6B2);Solyc03g019670.3(NPC6);Solyc04g007650.3(FAB1A);Solyc04g015470.3(PIP5K1);Solyc04g054740.3(INPS1);Solyc04g079820.3(IP5P11);Solyc07g017510.3(FAB1B);Solyc08g005130.1(ITPK1);Solyc09g005670.2(IP5P8);Solyc10g005400.3(MIOX1);Solyc10g054870.2(TPIP1);Solyc10g076710.2(PLC2);Solyc11g013820.2(FAB1B)	K01114+K00140+K01114+K00921+K00889+K01858+K01106+K00921+K00913+K20279+K00469+K01803+K05857+K00921
Metabolism	Metabolism of terpenoids and polyketides	Terpenoid backbone biosynthesis	10	62	0.0584232	0.164647	ko00900	Solyc00g136560.3(At5g58770);Solyc02g038740.3(HMG2);Solyc02g082260.3(HMG1);Solyc03g115980.1(CHLP);Solyc05g017760.3(AAT1);Solyc06g059990.3(NDPS1);Solyc06g066310.3(PMK);Solyc07g061990.3(SPS1);Solyc10g085140.1(At5g58770);Solyc11g010850.2(Os07g0190000)	K11778+K00021+K00021+K10960+K00626+K11778+K00938+K05356+K11778+K01662
Metabolism	Carbohydrate metabolism	Glycolysis / Gluconeogenesis	22	171	0.0725737	0.199981	ko00010	Solyc01g049650.3(At4g26390);Solyc01g095470.3(--);Solyc02g067860.3(--);Solyc02g085100.3(--);Solyc02g087770.3(GALM);Solyc02g091830.3(At4g37840);Solyc03g114500.3(ENO1);Solyc03g122310.3(ALDH7B4);Solyc04g015200.3(PFK2);Solyc04g064710.3(ADH1);Solyc04g072800.3(gpmA);Solyc04g082880.3(PFP-ALPHA);Solyc06g051930.3(PKP4);Solyc06g059740.3(ADH2);Solyc06g076650.3(ENO3);Solyc07g066610.3(At1g56190);Solyc08g083280…	K00873+K01792+K01792+K01792+K01785+K00844+K01689+K14085+K00850+K18857+K01834+K00895+K00873+K18857+K01689+K00927+K00001+K01792+K01803+K01689+K00873+K00844
Metabolism	Carbohydrate metabolism	Propanoate metabolism	10	66	0.082462	0.222289	ko00640	Solyc01g106080.3(ALDH6B2);Solyc01g108790.2(At2g30650);Solyc04g063350.3(At1g21400);Solyc05g017760.3(AAT1);Solyc05g054365.1(IBR3);Solyc05g056480.3(At5g09300);Solyc06g059840.3(At1g21400);Solyc06g059850.2(At1g21400);Solyc06g069530.3(BCCP1);Solyc12g056940.2(ACC1)	K00140+K05605+K00166+K00626+K00249+K00166+K00166+K00166+K02160+K11262
Metabolism	Amino acid metabolism	Arginine biosynthesis	7	43	0.0995669	0.262687	ko00220	Solyc01g080280.3(GLN2);Solyc01g091160.4(ARGAH1);Solyc01g091170.3(ARGAH1);Solyc03g123600.3(ALAAT2);Solyc04g014510.3(GLN1-1);Solyc05g012270.3(At4g24830);Solyc07g032740.3(Os01g0760600)	K01915+K01476+K01476+K00814+K01915+K01940+K14454
Metabolism	Metabolism of cofactors and vitamins	Porphyrin and chlorophyll metabolism	9	61	0.109405	0.28263	ko00860	Solyc01g067290.2(DVR);Solyc03g115980.1(CHLP);Solyc04g015750.3(CHLH);Solyc07g024000.3(NYC1);Solyc08g080090.3(SGR);Solyc10g006900.3(POR1);Solyc11g066440.2(PAO);Solyc12g009470.2(HO1);Solyc12g013710.2(POR1)	K19073+K10960+K03403+K13606+K22013+K00218+K13071+K21480+K00218
Metabolism	Carbohydrate metabolism	Butanoate metabolism	5	30	0.140815	0.356348	ko00650	Solyc03g098240.3(GAD);Solyc05g017760.3(AAT1);Solyc06g059880.3(ALS);Solyc07g043310.3(GABA-TP1);Solyc12g006470.2(GABA-TP2)	K01580+K00626+K01652+K16871+K16871
Genetic Information Processing	Replication and repair	DNA replication	15	124	0.175252	0.431165	ko03030	Solyc01g079507.1(MCM7);Solyc01g088380.2(dna2);Solyc02g070780.3(ROA2);Solyc02g082180.3(Os05g0235800);Solyc02g093300.3(Os01g0868300);Solyc03g115050.3(RPA1B);Solyc04g045530.3(At1g67320);Solyc05g014540.3(POLA2);Solyc05g053520.3(POLD4);Solyc06g076660.3(PCNA);Solyc07g005020.3(MCM5);Solyc08g082200.3(Prim1);Solyc09g009900.3(RPA3B);Solyc11g040120.2(OsI_36121);MSTRG.14411(--)	K02210+K10742+K02541+K02542+K02320+K07466+K02685+K02321+K03505+K04802+K02209+K02684+K10740+K02540+K07466
Metabolism	Lipid metabolism	Fatty acid biosynthesis	9	68	0.177334	0.431165	ko00061	Solyc01g079240.3(LACS1);Solyc01g099100.3(LACS6);Solyc01g109180.3(LACS2);Solyc03g122120.3(KAS2);Solyc06g069530.3(BCCP1);Solyc08g082620.3(KAS1);Solyc09g075790.3(LACS6);Solyc11g008680.2(ACPD);Solyc12g056940.2(ACC1)	K01897+K01897+K01897+K09458+K02160+K09458+K01897+K03921+K11262
Metabolism	Glycan biosynthesis and metabolism	Other glycan degradation	3	16	0.181246	0.432201	ko00511	Solyc02g083700.3(At5g66150);Solyc11g008810.2(HEXO3);Solyc11g042460.2(GBA2)	K01191+K12373+K17108
Metabolism	Lipid metabolism	Sphingolipid metabolism	5	34	0.204617	0.478726	ko00600	Solyc03g006630.3(SPHK1);Solyc03g019790.3(AGAL2);Solyc05g015860.3(DPL1);Solyc05g015861.1(SPL);Solyc11g042460.2(GBA2)	K04718+K07407+K01634+K01634+K17108
Environmental Information Processing	Membrane transport	ABC transporters	7	54	0.233011	0.535061	ko02010	Solyc00g283010.2(ABCC10);Solyc02g071365.1(SRG1);Solyc02g071490.3(SRG1);Solyc03g093650.3(ABCB15);Solyc03g122070.2(ABCB19);Solyc05g056470.1(ABCG5);Solyc09g008240.3(ABCB1)	K05666+K05658+K05658+K05658+K05658+K05681+K05658
Metabolism	Metabolism of cofactors and vitamins	Pantothenate and CoA biosynthesis	5	36	0.239569	0.540119	ko00770	Solyc03g043880.3(BCAT2);Solyc06g059880.3(ALS);Solyc07g021630.3(BCAT2);Solyc11g064920.2(PYD2);Solyc12g043020.2(DHAD)	K00826+K01652+K00826+K01464+K01687
Metabolism	Glycan biosynthesis and metabolism	Glycosphingolipid biosynthesis - lacto and neolacto series	1	3	0.25384	0.560437	ko00601	Solyc10g076780.1(A4galt)	K01988
Metabolism	Lipid metabolism	Ether lipid metabolism	5	37	0.25762	0.560437	ko00565	Solyc01g008790.3(NPC2);Solyc02g061850.3(PLDDELTA);Solyc03g019670.3(NPC6);Solyc03g116620.3(PLD1);Solyc12g011170.2(PLD1)	K01114+K01115+K01114+K01115+K01115
Metabolism	Amino acid metabolism	Phenylalanine, tyrosine and tryptophan biosynthesis	7	58	0.29194	0.616887	ko00400	Solyc01g105390.3(SHKB);Solyc01g105420.3(DHS2);Solyc02g080620.3(ADT1);Solyc06g074530.1(ADT3);Solyc06g084460.3(EMB3004);Solyc07g032740.3(Os01g0760600);Solyc10g008200.3(SUR1)	K01626+K01626+K05359+K05359+K13832+K14454+K00815
Metabolism	Global and overview maps	2-Oxocarboxylic acid metabolism	8	68	0.296004	0.616887	ko01210	Solyc03g043880.3(BCAT2);Solyc03g123600.3(ALAAT2);Solyc06g059880.3(ALS);Solyc07g021630.3(BCAT2);Solyc07g032740.3(Os01g0760600);Solyc07g055840.3(CSY3);Solyc08g014130.3(IPMSA);Solyc12g043020.2(DHAD)	K00826+K00814+K01652+K00826+K14454+K01647+K01649+K01687
Metabolism	Metabolism of other amino acids	Selenocompound metabolism	3	21	0.30958	0.616887	ko00450	Solyc08g083110.3(MGL);Solyc08g083115.1(MGL);Solyc10g081510.2(METE)	K01761+K01761+K00549
Metabolism	Glycan biosynthesis and metabolism	Glycosaminoglycan degradation	3	21	0.30958	0.616887	ko00531	Solyc06g069580.3(At5g61250);Solyc10g085225.1(At5g34940);Solyc11g008810.2(HEXO3)	K07964+K07964+K12373
Cellular Processes	Transport and catabolism	Peroxisome	13	119	0.312246	0.616887	ko04146	Solyc01g079240.3(LACS1);Solyc01g091730.3(PEX11D);Solyc01g099100.3(LACS6);Solyc01g109180.3(LACS2);Solyc03g122130.3(GLO4);Solyc04g014670.3(SDRA);Solyc04g082460.3(CAT3);Solyc09g075790.3(LACS6);Solyc09g091470.3(PED1);Solyc10g007600.3(GLO1);Solyc10g076600.2(ACX4);Solyc11g065920.2(XDH1);Solyc11g065930.2(XDH1)	K01897+K13352+K01897+K01897+K11517+K11147+K03781+K01897+K07513+K11517+K00232+K00106+K00106
Metabolism	Biosynthesis of other secondary metabolites	Tropane, piperidine and pyridine alkaloid biosynthesis	5	40	0.313419	0.616887	ko00960	Solyc03g120660.3(HPR2);Solyc07g032740.3(Os01g0760600);Solyc09g011140.3(TR1);Solyc10g008200.3(SUR1);Solyc10g081560.2(TR1)	K18606+K14454+K08081+K00815+K08081
Metabolism	Glycan biosynthesis and metabolism	Glycosphingolipid biosynthesis - ganglio series	1	4	0.323246	0.626289	ko00604	Solyc11g008810.2(HEXO3)	K12373
Metabolism	Biosynthesis of other secondary metabolites	Stilbenoid, diarylheptanoid and gingerol biosynthesis	9	81	0.338586	0.645918	ko00945	Solyc01g096670.3(CYP98A2);Solyc02g081800.1(ASAT3);Solyc07g006680.1(ACT);Solyc07g008380.2(ACT);Solyc08g075210.2(ASAT3);Solyc09g082660.3(FAOMT);Solyc12g005430.1(BEAT);Solyc12g010980.2(SALAT);Solyc12g088170.2(BEAT)	K09754+K13065+K13065+K13065+K13065+K00588+K13065+K13065+K13065
Metabolism	Metabolism of other amino acids	Taurine and hypotaurine metabolism	2	13	0.344095	0.646481	ko00430	Solyc03g098240.3(GAD);Solyc12g008640.2(GGT3)	K01580+K18592
Metabolism	Metabolism of cofactors and vitamins	Nicotinate and nicotinamide metabolism	4	33	0.36866	0.682297	ko00760	Solyc01g068630.3(--);Solyc07g065590.3(NMNAT);Solyc09g010940.3(--);Solyc12g014530.2(AO)	K18551+K06210+K18551+K00278
Metabolism	Metabolism of terpenoids and polyketides	Monoterpenoid biosynthesis	3	24	0.388694	0.701827	ko00902	Solyc01g105880.4(TPS3);Solyc01g105890.3(TPS3);Solyc01g105920.3(TPS3)	K07385+K07385+K07385
Metabolism	Biosynthesis of other secondary metabolites	Isoquinoline alkaloid biosynthesis	4	34	0.390533	0.701827	ko00950	Solyc07g032740.3(Os01g0760600);Solyc08g074682.1(co-2);Solyc08g074683.1(co-2);Solyc10g008200.3(SUR1)	K14454+K00422+K00422+K00815
Metabolism	Biosynthesis of other secondary metabolites	Glucosinolate biosynthesis	2	15	0.413044	0.731679	ko00966	Solyc03g043880.3(BCAT2);Solyc07g021630.3(BCAT2)	K00826+K00826
Metabolism	Carbohydrate metabolism	Pentose phosphate pathway	7	67	0.432356	0.755101	ko00030	Solyc01g010250.3(Os07g0604000);Solyc01g018020.2(TKL-1);Solyc02g069620.3(RPI4);Solyc04g015200.3(PFK2);Solyc04g082880.3(PFP-ALPHA);Solyc05g010260.3(At3g02360);Solyc05g012110.3(At1g13700)	K01057+K00615+K01807+K00850+K00895+K00033+K01057
Metabolism	Metabolism of cofactors and vitamins	Biotin metabolism	3	26	0.44026	0.757471	ko00780	Solyc03g122120.3(KAS2);Solyc06g034150.3(BIOF);Solyc08g082620.3(KAS1)	K09458+K00652+K09458
Environmental Information Processing	Signal transduction	MAPK signaling pathway - plant	28	290	0.44593	0.757471	ko04016	Solyc00g174330.3(PR1B1);Solyc00g174340.2(PR1B1);Solyc01g098980.3(NPK1);Solyc01g106610.2(PRB1);Solyc01g106620.2(PR1B1);Solyc02g068880.2(At3g47570);Solyc02g082920.3(CHI3);Solyc02g082960.3(CHI14);Solyc03g006080.3(At3g47570);Solyc03g007050.3(ERL1);Solyc03g007230.3(PP2C51);Solyc03g096670.3(PP2CA);Solyc04g012160.3(SAPK2);Solyc04g082460.3(CAT3);Solyc06g050500.2(PYL4);Solyc06g068990.4(MPK9);Solyc07g05188…	K13449+K13449+K20606+K13449+K13449+K13420+K20547+K20547+K13420+K20718+K14497+K14497+K14498+K03781+K14496+K20538+K20716+K20716+K20716+K20718+K17686+K20717+K13449+K14496+K14516+K20547+K20547+K14498
Environmental Information Processing	Signal transduction	Phosphatidylinositol signaling system	10	100	0.45384	0.760489	ko04070	Solyc04g007650.3(FAB1A);Solyc04g015470.3(PIP5K1);Solyc04g079820.3(IP5P11);Solyc07g017510.3(FAB1B);Solyc07g064960.2(CDS1);Solyc08g005130.1(ITPK1);Solyc09g005670.2(IP5P8);Solyc09g083330.3(CDS1);Solyc10g076710.2(PLC2);Solyc11g013820.2(FAB1B)	K00921+K00889+K01106+K00921+K00981+K00913+K20279+K00981+K05857+K00921
Metabolism	Lipid metabolism	Biosynthesis of unsaturated fatty acids	5	48	0.465376	0.769422	ko01040	Solyc09g091470.3(PED1);Solyc10g076600.2(ACX4);Solyc11g008680.2(ACPD);Solyc11g010590.2(PAS2A);Solyc11g073130.2(HACD2)	K07513+K00232+K03921+K10703+K10703
Metabolism	Metabolism of cofactors and vitamins	Ubiquinone and other terpenoid-quinone biosynthesis	5	52	0.537974	0.8468	ko00130	Solyc03g120660.3(HPR2);Solyc05g041200.3(HPD);Solyc09g091565.1(coq6);Solyc10g008200.3(SUR1);Solyc11g069050.2(4CLL7)	K18606+K00457+K06126+K00815+K01904
Metabolism	Glycan biosynthesis and metabolism	Other types of O-glycan biosynthesis	2	19	0.538734	0.8468	ko00514	Solyc03g123720.3(OFUT36);Solyc06g063120.3(OFUT36)	K03691+K03691
Metabolism	Metabolism of terpenoids and polyketides	Brassinosteroid biosynthesis	2	19	0.538734	0.8468	ko00905	Solyc03g122360.3(CYP75B2);Solyc10g086500.1(DET2)	K20623+K09591
Metabolism	Lipid metabolism	alpha-Linolenic acid metabolism	7	74	0.539494	0.8468	ko00592	Solyc04g064710.3(ADH1);Solyc06g059740.3(ADH2);Solyc08g068390.3(AIM1);Solyc09g091470.3(PED1);Solyc10g076600.2(ACX4);Solyc11g032220.2(OPR1);Solyc12g099440.2(MFP2)	K18857+K18857+K10527+K07513+K00232+K05894+K10527
Metabolism	Amino acid metabolism	Arginine and proline metabolism	7	75	0.554168	0.848357	ko00330	Solyc01g091160.4(ARGAH1);Solyc01g091170.3(ARGAH1);Solyc03g098300.1(ODC);Solyc03g122310.3(ALDH7B4);Solyc07g032740.3(Os01g0760600);Solyc07g039310.1(PAO5);Solyc08g048450.3(DELTA-OAT)	K01476+K01476+K01581+K14085+K14454+K12259+K00819
Metabolism	Metabolism of other amino acids	beta-Alanine metabolism	7	75	0.554168	0.848357	ko00410	Solyc01g106080.3(ALDH6B2);Solyc01g108790.2(At2g30650);Solyc03g098240.3(GAD);Solyc03g122310.3(ALDH7B4);Solyc05g054365.1(IBR3);Solyc07g039310.1(PAO5);Solyc11g064920.2(PYD2)	K00140+K05605+K01580+K14085+K00249+K12259+K01464
Metabolism	Lipid metabolism	Glycerolipid metabolism	9	99	0.579639	0.876527	ko00561	Solyc01g109370.3(LPAT5);Solyc02g068240.3(DGAT2D);Solyc03g019790.3(AGAL2);Solyc03g122310.3(ALDH7B4);Solyc04g079090.3(PAH2);Solyc06g074680.3(PDAT1);Solyc09g014350.3(GPAT6);Solyc09g075140.3(CSE);Solyc12g009820.2(MGD2)	K13513+K22848+K07407+K14085+K15728+K00679+K13508+K01054+K03715
Metabolism	Metabolism of cofactors and vitamins	Riboflavin metabolism	2	21	0.594239	0.887779	ko00740	Solyc04g008250.1(PAP8);Solyc11g073160.2(RIBA3)	K14379+K14652
Metabolism	Carbohydrate metabolism	C5-Branched dibasic acid metabolism	1	10	0.62338	0.920228	ko00660	Solyc06g059880.3(ALS)	K01652
Metabolism	Carbohydrate metabolism	Ascorbate and aldarate metabolism	6	71	0.657746	0.938472	ko00053	Solyc01g097340.3(GME-1);Solyc02g088690.3(UGD2);Solyc03g122310.3(ALDH7B4);Solyc04g074640.3(CLEB3J9);Solyc10g005400.3(MIOX1);Solyc11g062440.2(AAO)	K10046+K00012+K14085+K00434+K00469+K00423
Metabolism	Lipid metabolism	Synthesis and degradation of ketone bodies	1	11	0.658444	0.938472	ko00072	Solyc05g017760.3(AAT1)	K00626
Metabolism	Biosynthesis of other secondary metabolites	Monobactam biosynthesis	1	11	0.658444	0.938472	ko00261	Solyc06g064550.3(AKHSDH1)	K12524
Metabolism	Amino acid metabolism	Lysine biosynthesis	1	12	0.690248	0.963836	ko00300	Solyc06g064550.3(AKHSDH1)	K12524
Metabolism	Amino acid metabolism	Tryptophan metabolism	5	62	0.6957	0.963836	ko00380	Solyc03g122310.3(ALDH7B4);Solyc04g082460.3(CAT3);Solyc05g017760.3(AAT1);Solyc06g074180.2(CYP89A9);Solyc09g074430.3(YUC10)	K14085+K03781+K00626+K07409+K11816
Metabolism	Lipid metabolism	Linoleic acid metabolism	3	38	0.699558	0.963836	ko00591	Solyc01g099160.3(LOX1.5);Solyc01g099180.3(LOX1.5);Solyc06g074180.2(CYP89A9)	K15718+K15718+K07409
Metabolism	Nucleotide metabolism	Purine metabolism	21	250	0.722322	0.984263	ko00230	Solyc01g049650.3(At4g26390);Solyc01g080210.3(RNR2A);Solyc02g081980.3(RROP1);Solyc02g093300.3(Os01g0868300);Solyc02g093990.3(At3g01820);Solyc03g025570.2(NRPB5A);Solyc04g012060.3(RNR1);Solyc04g045530.3(At1g67320);Solyc05g014540.3(POLA2);Solyc05g014980.3(ADK-B);Solyc05g053520.3(POLD4);Solyc06g051930.3(PKP4);Solyc06g075310.3(AAK6);Solyc08g082200.3(Prim1);Solyc09g007940.3(ADK2);Solyc10g086190.2(ADK2);…	K00873+K10808+K14641+K02320+K00939+K03013+K10807+K02685+K02321+K00939+K03505+K00873+K18532+K02684+K00856+K00856+K00873+K00106+K00106+K03006+K14641
Metabolism	Energy metabolism	Sulfur metabolism	3	41	0.747953	1	ko00920	Solyc01g097930.3(RCS3);Solyc02g078860.3(AHL);Solyc02g082850.3(SAT4)	K01738+K01082+K00640
Metabolism	Amino acid metabolism	Lysine degradation	6	79	0.755748	1	ko00310	Solyc02g094520.3(SUVH4);Solyc03g093700.2(SUVH6);Solyc03g122310.3(ALDH7B4);Solyc05g017760.3(AAT1);Solyc06g060960.2(SUVH5);Solyc07g017610.3(LKR/SDH)	K11420+K11420+K14085+K00626+K11420+K14157
Genetic Information Processing	Replication and repair	Non-homologous end-joining	1	17	0.810028	1	ko03450	Solyc05g006120.3(POLL)	K03512
Metabolism	Amino acid metabolism	Phenylalanine metabolism	9	124	0.826834	1	ko00360	Solyc03g120660.3(HPR2);Solyc05g041200.3(HPD);Solyc07g032740.3(Os01g0760600);Solyc08g006740.3(HDC);Solyc08g006750.3(HDC);Solyc09g082660.3(FAOMT);Solyc10g008200.3(SUR1);Solyc10g086180.2(PALA);Solyc11g069050.2(4CLL7)	K18606+K00457+K14454+K22427+K22427+K00588+K00815+K10775+K01904
Metabolism	Lipid metabolism	Arachidonic acid metabolism	1	20	0.858347	1	ko00590	Solyc12g008640.2(GGT3)	K18592
Metabolism	Nucleotide metabolism	Pyrimidine metabolism	15	215	0.909	1	ko00240	Solyc01g080210.3(RNR2A);Solyc01g088480.3(UMK3);Solyc01g100030.4(DUT);Solyc02g081980.3(RROP1);Solyc02g093300.3(Os01g0868300);Solyc03g025570.2(NRPB5A);Solyc04g012060.3(RNR1);Solyc04g045530.3(At1g67320);Solyc05g014540.3(POLA2);Solyc05g053520.3(POLD4);Solyc08g082200.3(Prim1);Solyc11g064920.2(PYD2);Solyc11g065760.2(TK);Solyc12g011010.2(PDF1);Solyc12g098540.2(RROP1)	K10808+K13800+K01520+K14641+K02320+K03013+K10807+K02685+K02321+K03505+K02684+K01464+K00857+K03006+K14641
Metabolism	Glycan biosynthesis and metabolism	Glycosylphosphatidylinositol(GPI)-anchor biosynthesis	1	26	0.92127	1	ko00563	Solyc00g127870.3(At1g61280)	K03861
Metabolism	Metabolism of terpenoids and polyketides	Sesquiterpenoid and triterpenoid biosynthesis	2	45	0.931065	1	ko00909	Solyc01g110290.3(SQS1);Solyc12g006530.2(TTS1)	K00801+K15813
Metabolism	Amino acid metabolism	Histidine metabolism	1	28	0.935276	1	ko00340	Solyc03g122310.3(ALDH7B4)	K14085
Metabolism	Metabolism of cofactors and vitamins	Folate biosynthesis	1	28	0.935276	1	ko00790	Solyc11g073160.2(RIBA3)	K14652
Metabolism	Metabolism of terpenoids and polyketides	Carotenoid biosynthesis	2	46	0.936362	1	ko00906	Solyc06g074240.2(NSY);Solyc08g066650.3(CCD8B)	K14594+K17913
Metabolism	Metabolism of terpenoids and polyketides	Zeatin biosynthesis	11	178	0.949903	1	ko00908	Solyc04g008330.1(ZOX1);Solyc04g014990.2(ZOX1);Solyc04g016190.1(ZOX1);Solyc04g016220.3(ZOX1);Solyc04g016430.3(CKX1);Solyc04g080820.2(CKX5);Solyc06g072870.1(UGT73C3);Solyc06g072880.2(UGT73C3);Solyc10g079350.2(ZOG1);Solyc10g079950.2(ZOX1);Solyc11g066670.1(ZOX1)	K13495+K13495+K13495+K13495+K00279+K00279+K13496+K13496+K13495+K13495+K13495
Metabolism	Carbohydrate metabolism	Citrate cycle (TCA cycle)	3	66	0.952336	1	ko00020	Solyc01g090710.3(Os10g0478200);Solyc07g055840.3(CSY3);Solyc12g099260.2(ACLB-2)	K00025+K01647+K01648
Genetic Information Processing	Replication and repair	Homologous recombination	11	180	0.954364	1	ko03440	Solyc01g100280.3(RECQL1);Solyc01g103960.3(RECQL4A);Solyc03g115050.3(RPA1B);Solyc04g051490.3(EME1B);Solyc04g056410.3(CHR25);Solyc05g014720.3(TOP3A);Solyc05g053520.3(POLD4);Solyc06g008210.3(BARD1);Solyc08g023280.3(BRCA1);Solyc09g009900.3(RPA3B);MSTRG.14411(--)	K10901+K10901+K07466+K10882+K10875+K03165+K03505+K10683+K10683+K10740+K07466
Metabolism	Energy metabolism	Photosynthesis	9	170	0.981231	1	ko00195	Solyc02g024050.3(Os03g0784700);Solyc02g069450.3(PSAF);Solyc03g114930.3(PPL1);Solyc06g082940.3(PSAL);Solyc06g082950.3(PSAL);Solyc06g084045.1(PSBW);Solyc07g066150.1(PSAG);Solyc11g006910.2(FD3);Solyc12g044280.2(PSAH)	K02641+K02694+K02717+K02699+K02699+K02721+K08905+K02639+K02695
Genetic Information Processing	Replication and repair	Mismatch repair	8	156	0.981585	1	ko03430	Solyc01g098520.3(MLH3);Solyc02g071530.2(EXO1);Solyc03g115050.3(RPA1B);Solyc03g119070.2(EXO1);Solyc05g053520.3(POLD4);Solyc06g076660.3(PCNA);Solyc09g009900.3(RPA3B);MSTRG.14411(--)	K08739+K10746+K07466+K10746+K03505+K04802+K10740+K07466
Cellular Processes	Transport and catabolism	Autophagy - other eukaryotes	1	45	0.987783	1	ko04136	Solyc08g078820.3(ATG8F)	K08341
Cellular Processes	Transport and catabolism	Endocytosis	14	249	0.988383	1	ko04144	Solyc01g096220.3(RABA3);Solyc02g061850.3(PLDDELTA);Solyc02g067010.3(GN);Solyc02g072180.3(RABA1D);Solyc03g070457.1(GNL2);Solyc03g116620.3(PLD1);Solyc04g005560.3(GN);Solyc04g015470.3(PIP5K1);Solyc07g005820.3(HSP70);Solyc08g079710.3(KINUB);Solyc09g090550.3(ARPC2B);Solyc12g010700.2(--);Solyc12g011170.2(PLD1);Solyc12g042170.2(AGD1)	K07904+K01115+K18443+K07904+K18443+K01115+K18443+K00889+K03283+K10396+K05758+K19476+K01115+K12489
Genetic Information Processing	Transcription	Basal transcription factors	1	47	0.989961	1	ko03022	Solyc02g078285.1(TAF13)	K03127
Genetic Information Processing	Folding, sorting and degradation	SNARE interactions in vesicular transport	1	51	0.993223	1	ko04130	Solyc01g109750.2(SYP112)	K08486
Genetic Information Processing	Translation	Ribosome biogenesis in eukaryotes	3	92	0.993367	1	ko03008	Solyc01g091705.1(snu13);Solyc06g075310.3(AAK6);Solyc06g082810.3(At2g26970)	K12845+K18532+K13288
Organismal Systems	Environmental adaptation	Circadian rhythm - plant	1	57	0.996243	1	ko04712	Solyc05g053550.3(CHS2)	K00660
Genetic Information Processing	Replication and repair	Nucleotide excision repair	5	135	0.996416	1	ko03420	Solyc03g115050.3(RPA1B);Solyc05g053520.3(POLD4);Solyc06g076660.3(PCNA);Solyc09g009900.3(RPA3B);MSTRG.14411(--)	K07466+K03505+K04802+K10740+K07466
Genetic Information Processing	Folding, sorting and degradation	Proteasome	1	65	0.99829	1	ko03050	Solyc07g055080.3(PAB2)	K02726
Genetic Information Processing	Transcription	RNA polymerase	2	111	0.999772	1	ko03020	Solyc03g025570.2(NRPB5A);Solyc12g011010.2(PDF1)	K03013+K03006
Genetic Information Processing	Folding, sorting and degradation	RNA degradation	4	164	0.999907	1	ko03018	Solyc03g114500.3(ENO1);Solyc04g015200.3(PFK2);Solyc06g076650.3(ENO3);Solyc10g085555.1(PGH1)	K01689+K00850+K01689+K01689
Genetic Information Processing	Translation	mRNA surveillance pathway	3	148	0.999938	1	ko03015	Solyc01g058260.3(PAPS3);Solyc06g065690.3(B'KAPPA);Solyc07g006130.2(ERF1-3)	K14376+K11584+K03265
Genetic Information Processing	Folding, sorting and degradation	Ubiquitin mediated proteolysis	6	225	0.999984	1	ko04120	Solyc01g095490.3(UBC28);Solyc03g096870.3(CDC20-1);Solyc06g043150.3(FZR3);Solyc06g072830.3(CDC20-1);Solyc10g012240.3(UBC5);Solyc11g065190.2(UBC20)	K06689+K03363+K03364+K03363+K10576+K06688
Genetic Information Processing	Translation	RNA transport	4	212	0.999998	1	ko03013	Solyc01g079680.3(RANGAP2);Solyc04g078650.3(WOX4);Solyc09g059970.3(SUMO1);Solyc10g084670.2(TIF3A1)	K14319+K14292+K12160+K03254
Genetic Information Processing	Folding, sorting and degradation	Protein processing in endoplasmic reticulum	9	310	0.999998	1	ko04141	Solyc01g095490.3(UBC28);Solyc03g112590.3(CDC48);Solyc04g072250.3(HSP18);Solyc05g055690.2(At4g32640);Solyc07g005820.3(HSP70);Solyc07g054080.2(RMA1H1);Solyc10g008400.1(RMA1H1);Solyc10g008410.1(RMA1H1);Solyc12g010670.1(RMA1H1)	K06689+K13525+K13993+K14007+K03283+K10666+K10666+K10666+K10666
Metabolism	Energy metabolism	Oxidative phosphorylation	6	343	1	1	ko00190	Solyc05g056020.3(VATG2);Solyc07g032080.3(VHA-a2);Solyc08g077410.3(COX6B-1);Solyc09g048990.3(VATE);Solyc11g012180.2(MTACP2);Solyc12g010360.2(AHA9)	K02152+K02154+K02267+K02150+K03955+K01535
Genetic Information Processing	Translation	Ribosome	2	475	1	1	ko03010	Solyc04g074900.3(RPS21C);MSTRG.3618(RPL35)	K02971+K02918
Genetic Information Processing	Transcription	Spliceosome	2	240	1	1	ko03040	Solyc01g091705.1(snu13);Solyc07g005820.3(HSP70)	K12845+K03283
