# Supplementary material for: Transcriptome analysis reveals differential transcription in tomato (Solanum lycopersicum) following inoculation with Ralstonia solanacearum
Source: Sci Rep. 2022 Dec 22;12:22137. doi: 10.1038/s41598-022-26693-y (PMC9780229; doi:10.1038/s41598-022-26693-y)
Supplement: Supplementary file 4 — Supplementary Information 4. [file 41598_2022_26693_MOESM4_ESM.xlsx]

## Sheet: R-mock vs. S-mock.path
Table S3 KEGG pathway enrichment analysis of DEGs in the comparison group R-mock vs. S-mock.
KEGG_A_class	KEGG_B_class	Pathway	R-mock vs. S-mock (139)	All (7679)	Pvalue	Qvalue	Pathway ID	Genes	K_IDs
Metabolism	Metabolism of other amino acids	Glutathione metabolism	14	140	1.95372e-07	1.66066e-05	ko00480	Solyc01g081250.3(HSP26-A);Solyc01g081270.2(HSP26-A);Solyc04g064470.2(SPL12);Solyc04g082030.1(ODC);Solyc07g056440.3(PARC);Solyc09g007150.3(GSTL3);Solyc09g011550.2(PRP1);Solyc09g011560.2(PRP1);Solyc09g011580.2(PRP1);Solyc09g011590.3(PRP1);Solyc09g011600.3(PRP1);Solyc09g011630.3(PRP1);Solyc09g011650.3(GSTU8);Solyc12g040570.1(At3g02360)	K00799+K00799+K21888+K01581+K00799+K00799+K00799+K00799+K00799+K00799+K00799+K00799+K00799+K00033
Metabolism	Lipid metabolism	Steroid biosynthesis	7	44	1.19889e-05	0.000509529	ko00100	Solyc01g008110.3(CYP51G1);Solyc01g091320.3(SMO1-1);Solyc02g081730.3(3BETAHSD/D2);Solyc02g086180.3(STE1);Solyc04g070987.1(CASBPX1);Solyc06g074090.3(DWF5);Solyc10g080150.2(SMT1)	K05917+K14423+K07748+K00227+K01853+K00213+K00559
Genetic Information Processing	Replication and repair	Mismatch repair	9	156	0.00202282	0.0573132	ko03430	Solyc01g066613.1(Gbp4);Solyc02g037595.1(--);Solyc02g077740.3(At4g28440);Solyc02g084250.3(MLH3);Solyc02g084265.1(--);Solyc08g062250.2(Gbp4);Solyc10g048155.1(--);Solyc11g013730.2(rbcL);MSTRG.3646(--)	K07466+K07466+K07466+K08739+K08739+K07466+K07466+K07466+K07466
Metabolism	Biosynthesis of other secondary metabolites	Caffeine metabolism	2	5	0.00313884	0.0667005	ko00232	Solyc06g074180.2(CYP89A9);Solyc11g065930.2(XDH1)	K07409+K00106
Genetic Information Processing	Replication and repair	DNA replication	7	124	0.00710445	0.120776	ko03030	Solyc01g066613.1(Gbp4);Solyc02g037595.1(--);Solyc02g077740.3(At4g28440);Solyc08g062250.2(Gbp4);Solyc10g048155.1(--);Solyc11g013730.2(rbcL);MSTRG.3646(--)	K07466+K07466+K07466+K07466+K07466+K07466+K07466
Genetic Information Processing	Replication and repair	Nucleotide excision repair	7	135	0.0110981	0.137596	ko03420	Solyc01g066613.1(Gbp4);Solyc02g037595.1(--);Solyc02g077740.3(At4g28440);Solyc08g062250.2(Gbp4);Solyc10g048155.1(--);Solyc11g013730.2(rbcL);MSTRG.3646(--)	K07466+K07466+K07466+K07466+K07466+K07466+K07466
Metabolism	Metabolism of other amino acids	beta-Alanine metabolism	5	75	0.0113314	0.137596	ko00410	Solyc01g090700.3(At3g60510);Solyc01g108800.3(CHY1);Solyc05g018410.2(At4g13360);Solyc05g018880.1(PAO5);Solyc05g032710.3(At2g30660)	K05605+K05605+K05605+K12259+K05605
Genetic Information Processing	Replication and repair	Homologous recombination	8	180	0.0162481	0.172636	ko03440	Solyc01g066613.1(Gbp4);Solyc02g037595.1(--);Solyc02g077740.3(At4g28440);Solyc08g062250.2(Gbp4);Solyc10g048155.1(--);Solyc11g013730.2(rbcL);MSTRG.1030(--);MSTRG.3646(--)	K07466+K07466+K07466+K07466+K07466+K07466+K10875+K07466
Metabolism	Lipid metabolism	Linoleic acid metabolism	3	38	0.030871	0.265513	ko00591	Solyc01g006560.3(LOX2.1);Solyc01g006565.1(LOX2.1);Solyc06g074180.2(CYP89A9)	K00454+K00454+K07409
Metabolism	Carbohydrate metabolism	Propanoate metabolism	4	66	0.0312369	0.265513	ko00640	Solyc01g090700.3(At3g60510);Solyc01g108800.3(CHY1);Solyc05g018410.2(At4g13360);Solyc05g032710.3(At2g30660)	K05605+K05605+K05605+K05605
Metabolism	Amino acid metabolism	Arginine and proline metabolism	4	75	0.0465911	0.360022	ko00330	Solyc01g091170.3(ARGAH1);Solyc04g082030.1(ODC);Solyc05g018880.1(PAO5);Solyc11g068540.2(CPA)	K01476+K01581+K12259+K12251
Metabolism	Amino acid metabolism	Valine, leucine and isoleucine degradation	4	86	0.0701267	0.496731	ko00280	Solyc01g090700.3(At3g60510);Solyc01g108800.3(CHY1);Solyc05g018410.2(At4g13360);Solyc05g032710.3(At2g30660)	K05605+K05605+K05605+K05605
Metabolism	Global and overview maps	Carbon metabolism	10	336	0.0831084	0.497222	ko01200	Solyc01g090700.3(At3g60510);Solyc01g108800.3(CHY1);Solyc02g085950.3(RBCS-3B);Solyc05g018410.2(At4g13360);Solyc05g032710.3(At2g30660);Solyc06g009820.3(FUM1);Solyc08g007040.3(GDCSH);Solyc09g008670.3(TD);Solyc09g008840.3(OsI_35105);Solyc12g040570.1(At3g02360)	K05605+K05605+K01602+K05605+K05605+K01679+K02437+K01754+K00873+K00033
Metabolism	Global and overview maps	Biosynthesis of secondary metabolites	39	1752	0.0853185	0.497222	ko01110	Solyc01g005250.3(asd);Solyc01g006560.3(LOX2.1);Solyc01g006565.1(LOX2.1);Solyc01g008110.3(CYP51G1);Solyc01g091170.3(ARGAH1);Solyc01g091320.3(SMO1-1);Solyc02g079510.3(TAP2);Solyc02g082260.3(HMG1);Solyc02g086180.3(STE1);Solyc04g063210.3(At4g26220);Solyc04g070987.1(CASBPX1);Solyc04g082030.1(ODC);Solyc05g025905.1(SS2);Solyc05g053550.3(CHS2);Solyc05g055343.1(UGT94E5);Solyc06g009820.3(FUM1);Solyc06g0504…	K00133+K00454+K00454+K05917+K01476+K14423+K00430+K00021+K00227+K00588+K01853+K01581+K00703+K00660+K21354+K01679+K00430+K03809+K00213+K07409+K13065+K13065+K10528+K02437+K00422+K01754+K00873+K08081+K00966+K08099+K15397+K00815+K00559+K13523+K00106+K00791+K09842+K05349+K00033
Metabolism	Biosynthesis of other secondary metabolites	Flavonoid biosynthesis	4	93	0.087745	0.497222	ko00941	Solyc04g063210.3(At4g26220);Solyc05g053550.3(CHS2);Solyc07g008380.2(ACT);Solyc07g008390.2(FER)	K00588+K00660+K13065+K13065
Metabolism	Biosynthesis of other secondary metabolites	Isoquinoline alkaloid biosynthesis	2	34	0.125526	0.666856	ko00950	Solyc08g074620.3(co-2);Solyc10g007110.3(At5g53970)	K00422+K00815
Metabolism	Lipid metabolism	alpha-Linolenic acid metabolism	3	74	0.149867	0.737256	ko00592	Solyc01g006560.3(LOX2.1);Solyc01g006565.1(LOX2.1);Solyc07g049690.3(HPL)	K00454+K00454+K10528
Metabolism	Biosynthesis of other secondary metabolites	Tropane, piperidine and pyridine alkaloid biosynthesis	2	40	0.163033	0.737256	ko00960	Solyc09g011140.3(TR1);Solyc10g007110.3(At5g53970)	K08081+K00815
Metabolism	Amino acid metabolism	Glycine, serine and threonine metabolism	3	78	0.167308	0.737256	ko00260	Solyc01g005250.3(asd);Solyc08g007040.3(GDCSH);Solyc09g008670.3(TD)	K00133+K02437+K01754
Metabolism	Biosynthesis of other secondary metabolites	Stilbenoid, diarylheptanoid and gingerol biosynthesis	3	81	0.180762	0.737256	ko00945	Solyc04g063210.3(At4g26220);Solyc07g008380.2(ACT);Solyc07g008390.2(FER)	K00588+K13065+K13065
Metabolism	Biosynthesis of other secondary metabolites	Monobactam biosynthesis	1	11	0.182145	0.737256	ko00261	Solyc01g005250.3(asd)	K00133
Metabolism	Amino acid metabolism	Lysine biosynthesis	1	12	0.196971	0.761024	ko00300	Solyc01g005250.3(asd)	K00133
Organismal Systems	Environmental adaptation	Plant-pathogen interaction	11	470	0.230557	0.805336	ko04626	Solyc00g174330.3(PR1B1);Solyc01g006730.3(CPK20);Solyc01g110110.3(RD19A);Solyc02g031790.2(XA21);Solyc02g072480.3(At3g47570);Solyc02g076980.4(SAG12);Solyc05g008235.1(MYB1);Solyc08g013970.2(At4g27190);Solyc09g006010.2(PR1B1);Solyc09g065780.3(KCS11);Solyc11g068460.2(CML48)	K13449+K13412+K01373+K13420+K13420+K13441+K09422+K13459+K13449+K15397+K13448
Genetic Information Processing	Translation	Ribosome biogenesis in eukaryotes	3	92	0.232271	0.805336	ko03008	Solyc09g066495.1(At2g20490);Solyc11g065980.2(Imp4);Solyc12g017630.2(Emg1)	K11130+K14561+K14568
Metabolism	Metabolism of cofactors and vitamins	Ubiquinone and other terpenoid-quinone biosynthesis	2	52	0.242341	0.805336	ko00130	Solyc06g051560.3(At4g27270);Solyc10g007110.3(At5g53970)	K03809+K00815
Metabolism	Glycan biosynthesis and metabolism	Other glycan degradation	1	16	0.253652	0.805336	ko00511	Solyc02g083700.3(At5g66150)	K01191
Environmental Information Processing	Membrane transport	ABC transporters	2	54	0.255813	0.805336	ko02010	Solyc06g036490.2(ABCC10);Solyc09g055350.3(ABCB25)	K05666+K05663
Environmental Information Processing	Signal transduction	MAPK signaling pathway - plant	7	290	0.271745	0.824939	ko04016	Solyc00g174330.3(PR1B1);Solyc01g006650.2(EIL3);Solyc02g031790.2(XA21);Solyc02g072480.3(At3g47570);Solyc02g082930.3(CHI17);Solyc06g049010.2(EBF1);Solyc09g006010.2(PR1B1)	K13449+K14514+K13420+K13420+K20547+K14515+K13449
Metabolism	Metabolism of cofactors and vitamins	Vitamin B6 metabolism	1	19	0.293539	0.846796	ko00750	Solyc06g062550.4(At1g17710)	K13248
Metabolism	Glycan biosynthesis and metabolism	Glycosaminoglycan degradation	1	21	0.318947	0.846796	ko00531	Solyc10g055620.2(Hgsnat)	K10532
Genetic Information Processing	Folding, sorting and degradation	Protein export	2	67	0.342995	0.846796	ko03060	Solyc09g009940.3(FFC);Solyc09g014510.3(immp2l)	K03106+K09648
Metabolism	Carbohydrate metabolism	Amino sugar and nucleotide sugar metabolism	5	215	0.349464	0.846796	ko00520	Solyc02g082930.3(CHI17);Solyc08g080570.3(UGE1);Solyc09g011220.3(CYT1);Solyc10g074440.2(CHI9);Solyc12g010200.2(GAUT6)	K20547+K01784+K00966+K01183+K13648
Metabolism	Amino acid metabolism	Tyrosine metabolism	2	68	0.349603	0.846796	ko00350	Solyc08g074620.3(co-2);Solyc10g007110.3(At5g53970)	K00422+K00815
Metabolism	Carbohydrate metabolism	Pyruvate metabolism	3	118	0.360641	0.846796	ko00620	Solyc06g009820.3(FUM1);Solyc06g048530.3(GLX2-2);Solyc09g008840.3(OsI_35105)	K01679+K01069+K00873
Cellular Processes	Transport and catabolism	Peroxisome	3	119	0.365601	0.846796	ko04146	Solyc11g065930.2(XDH1);Solyc11g066390.2(SODCP.2);Solyc12g040480.2(PEX3-2)	K00106+K04565+K13336
Metabolism	Carbohydrate metabolism	Ascorbate and aldarate metabolism	2	71	0.369289	0.846796	ko00053	Solyc01g008830.2(AAO);Solyc04g064470.2(SPL12)	K00423+K21888
Metabolism	Carbohydrate metabolism	Starch and sucrose metabolism	4	170	0.370358	0.846796	ko00500	Solyc01g006740.3(SPP1);Solyc04g072920.3(TPPJ);Solyc05g025905.1(SS2);Solyc11g071640.2(BACOVA_02659)	K07024+K01087+K00703+K05349
Metabolism	Glycan biosynthesis and metabolism	Glycosylphosphatidylinositol(GPI)-anchor biosynthesis	1	26	0.378567	0.846796	ko00563	MSTRG.902(PIG-B)	K05286
Metabolism	Amino acid metabolism	Valine, leucine and isoleucine biosynthesis	1	28	0.400938	0.851993	ko00290	Solyc09g008670.3(TD)	K01754
Metabolism	Metabolism of cofactors and vitamins	Folate biosynthesis	1	28	0.400938	0.851993	ko00790	Solyc07g062280.3(GGH1)	K01307
Metabolism	Carbohydrate metabolism	Butanoate metabolism	1	30	0.422508	0.875932	ko00650	Solyc08g014610.3(GABA-TP2)	K16871
Environmental Information Processing	Signal transduction	Plant hormone signal transduction	9	461	0.457282	0.878119	ko04075	Solyc00g174330.3(PR1B1);Solyc01g006650.2(EIL3);Solyc03g113410.2(ARF9);Solyc05g014260.3(ARR11);Solyc06g049010.2(EBF1);Solyc06g053260.1(SAUR32);Solyc06g053830.3(IAA14);Solyc09g006010.2(PR1B1);Solyc11g064953.1(TGA6)	K13449+K14514+K14486+K14491+K14515+K14488+K14484+K13449+K14431
Metabolism	Energy metabolism	Photosynthesis - antenna proteins	1	35	0.47312	0.878119	ko00196	Solyc03g005780.3(CAB3C)	K08912
Metabolism	Biosynthesis of other secondary metabolites	Phenylpropanoid biosynthesis	6	316	0.511963	0.878119	ko00940	Solyc02g079510.3(TAP2);Solyc04g063210.3(At4g26220);Solyc06g050440.3(GSVIVT00023967001);Solyc07g008380.2(ACT);Solyc07g008390.2(FER);Solyc11g071640.2(BACOVA_02659)	K00430+K00588+K00430+K13065+K13065+K05349
Metabolism	Carbohydrate metabolism	Glyoxylate and dicarboxylate metabolism	2	97	0.527423	0.878119	ko00630	Solyc02g085950.3(RBCS-3B);Solyc08g007040.3(GDCSH)	K01602+K02437
Metabolism	Energy metabolism	Sulfur metabolism	1	41	0.528072	0.878119	ko00920	Solyc12g011430.2(GLY3)	K17725
Metabolism	Energy metabolism	Nitrogen metabolism	1	42	0.53666	0.878119	ko00910	Solyc10g083890.2(ACA7)	K01674
Metabolism	Global and overview maps	Biosynthesis of amino acids	5	270	0.543798	0.878119	ko01230	Solyc01g005250.3(asd);Solyc01g091170.3(ARGAH1);Solyc09g008670.3(TD);Solyc09g008840.3(OsI_35105);Solyc10g007110.3(At5g53970)	K00133+K01476+K01754+K00873+K00815
Metabolism	Amino acid metabolism	Arginine biosynthesis	1	43	0.545094	0.878119	ko00220	Solyc01g091170.3(ARGAH1)	K01476
Metabolism	Metabolism of terpenoids and polyketides	Sesquiterpenoid and triterpenoid biosynthesis	1	45	0.561505	0.878119	ko00909	Solyc06g059885.1(SSTLE1)	K15802
Metabolism	Metabolism of terpenoids and polyketides	Carotenoid biosynthesis	1	46	0.569489	0.878119	ko00906	Solyc11g071610.2(AAO3)	K09842
Cellular Processes	Transport and catabolism	Phagosome	2	109	0.590977	0.878119	ko04145	Solyc02g062020.3(ARAC1);Solyc11g066910.2(SYP22)	K04392+K08488
Metabolism	Global and overview maps	Metabolic pathways	57	3205	0.601979	0.878119	ko01100	Solyc01g005250.3(asd);Solyc01g006560.3(LOX2.1);Solyc01g006565.1(LOX2.1);Solyc01g008110.3(CYP51G1);Solyc01g008830.2(AAO);Solyc01g090700.3(At3g60510);Solyc01g091170.3(ARGAH1);Solyc01g091320.3(SMO1-1);Solyc01g108800.3(CHY1);Solyc02g079510.3(TAP2);Solyc02g081730.3(3BETAHSD/D2);Solyc02g082260.3(HMG1);Solyc02g082930.3(CHI17);Solyc02g085950.3(RBCS-3B);Solyc02g086180.3(STE1);Solyc03g005780.3(CAB3C);Solyc…	K00133+K00454+K00454+K05917+K00423+K05605+K01476+K14423+K05605+K00430+K07748+K00021+K20547+K01602+K00227+K08912+K00588+K00512+K21888+K01853+K01087+K01581+K05605+K00703+K05605+K00660+K01679+K00430+K13248+K00213+K07409+K13065+K13065+K02437+K16871+K00422+K01784+K01754+K00873+K08081+K00966+K08099+K15397+K00815+K10532+K01183+K00559+K13523+K00106+K00791+K00419+K12251+K13421+K09842+K05349+K00033+K05286
Genetic Information Processing	Folding, sorting and degradation	SNARE interactions in vesicular transport	1	51	0.607296	0.878119	ko04130	Solyc11g066910.2(SYP22)	K08488
Metabolism	Lipid metabolism	Fatty acid elongation	1	54	0.628378	0.878119	ko00062	Solyc09g065780.3(KCS11)	K15397
Metabolism	Metabolism of terpenoids and polyketides	Zeatin biosynthesis	3	178	0.629935	0.878119	ko00908	Solyc04g008330.1(ZOX1);Solyc05g012670.1(ZOX1);Solyc11g066960.2(IPT2)	K13495+K13495+K00791
Metabolism	Metabolism of other amino acids	Cyanoamino acid metabolism	1	55	0.635152	0.878119	ko00460	Solyc11g071640.2(BACOVA_02659)	K05349
Organismal Systems	Environmental adaptation	Circadian rhythm - plant	1	57	0.648336	0.878119	ko04712	Solyc05g053550.3(CHS2)	K00660
Metabolism	Amino acid metabolism	Phenylalanine, tyrosine and tryptophan biosynthesis	1	58	0.654749	0.878119	ko00400	Solyc10g007110.3(At5g53970)	K00815
Metabolism	Amino acid metabolism	Alanine, aspartate and glutamate metabolism	1	59	0.661046	0.878119	ko00250	Solyc08g014610.3(GABA-TP2)	K16871
Metabolism	Amino acid metabolism	Phenylalanine metabolism	2	124	0.661256	0.878119	ko00360	Solyc04g063210.3(At4g26220);Solyc10g007110.3(At5g53970)	K00588+K00815
Metabolism	Metabolism of cofactors and vitamins	Porphyrin and chlorophyll metabolism	1	61	0.6733	0.878119	ko00860	Solyc09g065620.3(CLH2)	K08099
Metabolism	Amino acid metabolism	Tryptophan metabolism	1	62	0.679261	0.878119	ko00380	Solyc06g074180.2(CYP89A9)	K07409
Metabolism	Metabolism of terpenoids and polyketides	Terpenoid backbone biosynthesis	1	62	0.679261	0.878119	ko00900	Solyc02g082260.3(HMG1)	K00021
Metabolism	Amino acid metabolism	Cysteine and methionine metabolism	2	133	0.698614	0.878119	ko00270	Solyc01g005250.3(asd);Solyc10g007110.3(At5g53970)	K00133+K00815
Metabolism	Carbohydrate metabolism	Citrate cycle (TCA cycle)	1	66	0.702044	0.878119	ko00020	Solyc06g009820.3(FUM1)	K01679
Metabolism	Carbohydrate metabolism	Pentose phosphate pathway	1	67	0.707485	0.878119	ko00030	Solyc12g040570.1(At3g02360)	K00033
Metabolism	Carbohydrate metabolism	Galactose metabolism	1	68	0.712826	0.878119	ko00052	Solyc08g080570.3(UGE1)	K01784
Metabolism	Global and overview maps	2-Oxocarboxylic acid metabolism	1	68	0.712826	0.878119	ko01210	Solyc01g005250.3(asd)	K00133
Metabolism	Carbohydrate metabolism	Fructose and mannose metabolism	1	85	0.790146	0.959463	ko00051	Solyc09g011220.3(CYT1)	K00966
Genetic Information Processing	Folding, sorting and degradation	RNA degradation	2	164	0.802059	0.960212	ko03018	Solyc09g018690.3(--);MSTRG.12332(Os02g0641800)	K03654+K12614
Cellular Processes	Transport and catabolism	Endocytosis	3	249	0.834366	0.962574	ko04144	Solyc01g008000.3(ARF);Solyc01g103130.2(DRP2A);Solyc11g066260.2(VPS24-1)	K07937+K01528+K12193
Metabolism	Lipid metabolism	Glycerolipid metabolism	1	99	0.838006	0.962574	ko00561	Solyc11g065890.2(PLS1)	K13523
Metabolism	Energy metabolism	Carbon fixation in photosynthetic organisms	1	99	0.838006	0.962574	ko00710	Solyc02g085950.3(RBCS-3B)	K01602
Metabolism	Lipid metabolism	Glycerophospholipid metabolism	1	119	0.888175	0.984576	ko00564	Solyc11g065890.2(PLS1)	K13523
Genetic Information Processing	Folding, sorting and degradation	Protein processing in endoplasmic reticulum	3	310	0.924319	0.984576	ko04141	Solyc09g015000.3(HSP18.2);Solyc09g015020.1(HSP17.4A);Solyc10g008410.1(RMA1H1)	K13993+K13993+K10666
Genetic Information Processing	Translation	mRNA surveillance pathway	1	148	0.93478	0.984576	ko03015	Solyc05g013970.3(CG7185)	K14398
Genetic Information Processing	Translation	Ribosome	5	475	0.937539	0.984576	ko03010	Solyc05g054810.3(RPL35);Solyc06g062760.3(rpmH);Solyc09g010100.3(RPS14B);Solyc09g057650.3(RPS8);MSTRG.3618(RPL35)	K02918+K02914+K02955+K02995+K02918
Metabolism	Nucleotide metabolism	Purine metabolism	2	250	0.944489	0.984576	ko00230	Solyc09g008840.3(OsI_35105);Solyc11g065930.2(XDH1)	K00873+K00106
Metabolism	Energy metabolism	Oxidative phosphorylation	3	343	0.951781	0.984576	ko00190	Solyc08g013680.3(PPA1);Solyc11g068400.2(--);Solyc12g010360.2(AHA9)	K01507+K00419+K01535
Metabolism	Energy metabolism	Photosynthesis	1	170	0.956735	0.984576	ko00195	Solyc11g006910.2(FD3)	K02639
Metabolism	Carbohydrate metabolism	Glycolysis / Gluconeogenesis	1	171	0.957536	0.984576	ko00010	Solyc09g008840.3(OsI_35105)	K00873
Genetic Information Processing	Translation	RNA transport	1	212	0.980304	0.984576	ko03013	Solyc06g062800.3(Os02g0146600)	K03257
Metabolism	Nucleotide metabolism	Pyrimidine metabolism	1	215	0.981384	0.984576	ko00240	Solyc11g068830.2(PYR5-6)	K13421
Genetic Information Processing	Folding, sorting and degradation	Ubiquitin mediated proteolysis	1	225	0.984576	0.984576	ko04120	Solyc06g051140.3(UBC23)	K10581
