# Supplementary material for: Transcriptome analysis reveals differential transcription in tomato (Solanum lycopersicum) following inoculation with Ralstonia solanacearum
Source: Sci Rep. 2022 Dec 22;12:22137. doi: 10.1038/s41598-022-26693-y (PMC9780229; doi:10.1038/s41598-022-26693-y)
Supplement: Supplementary file 5 — Supplementary Information 5. [file 41598_2022_26693_MOESM5_ESM.xlsx]

## Sheet: R-3dpi vs. S-3dpi.path
Table S4 KEGG pathway enrichment analysis of DEGs in the comparison group R-3dpi vs.S-3dpi.
KEGG_A_class	KEGG_B_class	Pathway	R-3dpi vs. S-3dpi (119)	All (7679)	Pvalue	Qvalue	Pathway ID	Genes	K_IDs
Metabolism	Metabolism of other amino acids	beta-Alanine metabolism	6	75	0.00102852	0.0838955	ko00410	Solyc01g005000.3(GAD4);Solyc01g108800.3(CHY1);Solyc05g018410.2(At4g13360);Solyc05g018880.1(PAO5);Solyc05g032710.3(At2g30660);Solyc08g007890.3(ALDH2B7)	K01580+K05605+K05605+K12259+K05605+K00128
Metabolism	Amino acid metabolism	Valine, leucine and isoleucine degradation	6	86	0.00209228	0.0838955	ko00280	Solyc01g108800.3(CHY1);Solyc05g018410.2(At4g13360);Solyc05g032710.3(At2g30660);Solyc07g021630.3(BCAT2);Solyc08g007890.3(ALDH2B7);Solyc09g065540.3(MCCA)	K05605+K05605+K05605+K00826+K00128+K01968
Genetic Information Processing	Replication and repair	Mismatch repair	8	156	0.00282794	0.0838955	ko03430	Solyc01g066613.1(Gbp4);Solyc02g037595.1(--);Solyc02g077740.3(At4g28440);Solyc02g084250.3(MLH3);Solyc02g084265.1(--);Solyc10g048155.1(--);Solyc11g013730.2(rbcL);MSTRG.3646(--)	K07466+K07466+K07466+K08739+K08739+K07466+K07466+K07466
Metabolism	Carbohydrate metabolism	Butanoate metabolism	3	30	0.0108623	0.220318	ko00650	Solyc01g005000.3(GAD4);Solyc06g059880.3(ALS);Solyc08g014610.3(GABA-TP2)	K01580+K01652+K16871
Genetic Information Processing	Replication and repair	DNA replication	6	124	0.0123774	0.220318	ko03030	Solyc01g066613.1(Gbp4);Solyc02g037595.1(--);Solyc02g077740.3(At4g28440);Solyc10g048155.1(--);Solyc11g013730.2(rbcL);MSTRG.3646(--)	K07466+K07466+K07466+K07466+K07466+K07466
Genetic Information Processing	Replication and repair	Nucleotide excision repair	6	135	0.0181702	0.239277	ko03420	Solyc01g066613.1(Gbp4);Solyc02g037595.1(--);Solyc02g077740.3(At4g28440);Solyc10g048155.1(--);Solyc11g013730.2(rbcL);MSTRG.3646(--)	K07466+K07466+K07466+K07466+K07466+K07466
Metabolism	Metabolism of other amino acids	Glutathione metabolism	6	140	0.021334	0.239277	ko00480	Solyc04g064470.2(SPL12);Solyc09g011560.2(PRP1);Solyc09g011580.2(PRP1);Solyc09g011640.4(PRP1);Solyc09g011650.3(GSTU8);Solyc12g040570.1(At3g02360)	K21888+K00799+K00799+K00799+K00799+K00033
Genetic Information Processing	Replication and repair	Homologous recombination	7	180	0.021508	0.239277	ko03440	Solyc01g066613.1(Gbp4);Solyc02g037595.1(--);Solyc02g077740.3(At4g28440);Solyc10g048155.1(--);Solyc11g013730.2(rbcL);MSTRG.1030(--);MSTRG.3646(--)	K07466+K07466+K07466+K07466+K07466+K10875+K07466
Metabolism	Carbohydrate metabolism	Pyruvate metabolism	5	118	0.0360097	0.356096	ko00620	Solyc01g090710.3(Os10g0478200);Solyc06g009820.3(FUM1);Solyc06g009840.3(FUM1);Solyc06g048530.3(GLX2-2);Solyc08g007890.3(ALDH2B7)	K00025+K01679+K01679+K01069+K00128
Metabolism	Lipid metabolism	Glycerolipid metabolism	4	99	0.0672793	0.523148	ko00561	Solyc08g007890.3(ALDH2B7);Solyc09g014350.3(GPAT6);Solyc09g015070.3(AKR4C9);Solyc11g066710.2(PDAT1)	K00128+K13508+K00002+K00679
Metabolism	Amino acid metabolism	Valine, leucine and isoleucine biosynthesis	2	28	0.0693122	0.523148	ko00290	Solyc06g059880.3(ALS);Solyc07g021630.3(BCAT2)	K01652+K00826
Metabolism	Global and overview maps	Carbon metabolism	9	336	0.0762687	0.523148	ko01200	Solyc01g090710.3(Os10g0478200);Solyc01g108800.3(CHY1);Solyc02g085950.3(RBCS-3B);Solyc05g018410.2(At4g13360);Solyc05g032710.3(At2g30660);Solyc06g009820.3(FUM1);Solyc06g009840.3(FUM1);Solyc07g052480.3(ICL);Solyc12g040570.1(At3g02360)	K00025+K05605+K01602+K05605+K05605+K01679+K01679+K01637+K00033
Metabolism	Carbohydrate metabolism	Citrate cycle (TCA cycle)	3	66	0.082293	0.523148	ko00020	Solyc01g090710.3(Os10g0478200);Solyc06g009820.3(FUM1);Solyc06g009840.3(FUM1)	K00025+K01679+K01679
Metabolism	Carbohydrate metabolism	Propanoate metabolism	3	66	0.082293	0.523148	ko00640	Solyc01g108800.3(CHY1);Solyc05g018410.2(At4g13360);Solyc05g032710.3(At2g30660)	K05605+K05605+K05605
Metabolism	Metabolism of cofactors and vitamins	Pantothenate and CoA biosynthesis	2	36	0.106775	0.527854	ko00770	Solyc06g059880.3(ALS);Solyc07g021630.3(BCAT2)	K01652+K00826
Metabolism	Lipid metabolism	alpha-Linolenic acid metabolism	3	74	0.106896	0.527854	ko00592	Solyc01g006540.3(LOX2.1);Solyc01g006560.3(LOX2.1);Solyc06g059740.3(ADH2)	K00454+K00454+K18857
Metabolism	Amino acid metabolism	Arginine and proline metabolism	3	75	0.110154	0.527854	ko00330	Solyc05g018880.1(PAO5);Solyc08g007890.3(ALDH2B7);Solyc11g071550.2(At4g34880)	K12259+K00128+K01426
Metabolism	Lipid metabolism	Linoleic acid metabolism	2	38	0.116841	0.527854	ko00591	Solyc01g006540.3(LOX2.1);Solyc01g006560.3(LOX2.1)	K00454+K00454
Metabolism	Lipid metabolism	Fatty acid degradation	3	79	0.123563	0.527854	ko00071	Solyc06g059740.3(ADH2);Solyc08g007890.3(ALDH2B7);Solyc08g008310.3(LACS4)	K18857+K00128+K01897
Metabolism	Amino acid metabolism	Phenylalanine metabolism	4	124	0.126	0.527854	ko00360	Solyc03g032220.3(At4g26220);Solyc04g063210.3(At4g26220);Solyc10g007110.3(At5g53970);Solyc11g071550.2(At4g34880)	K00588+K00588+K00815+K01426
Metabolism	Biosynthesis of other secondary metabolites	Tropane, piperidine and pyridine alkaloid biosynthesis	2	40	0.127136	0.527854	ko00960	Solyc09g011140.3(TR1);Solyc10g007110.3(At5g53970)	K08081+K00815
Metabolism	Biosynthesis of other secondary metabolites	Stilbenoid, diarylheptanoid and gingerol biosynthesis	3	81	0.130481	0.527854	ko00945	Solyc03g032220.3(At4g26220);Solyc04g063210.3(At4g26220);Solyc07g008380.2(ACT)	K00588+K00588+K13065
Metabolism	Carbohydrate metabolism	C5-Branched dibasic acid metabolism	1	10	0.144675	0.528022	ko00660	Solyc06g059880.3(ALS)	K01652
Metabolism	Carbohydrate metabolism	Fructose and mannose metabolism	3	85	0.144714	0.528022	ko00051	Solyc09g011220.3(CYT1);Solyc12g013665.1(MAN3);Solyc12g013770.2(MAN3)	K00966+K19355+K19355
Metabolism	Lipid metabolism	Steroid biosynthesis	2	44	0.148321	0.528022	ko00100	Solyc02g086180.3(STE1);Solyc04g070987.1(CASBPX1)	K00227+K01853
Metabolism	Global and overview maps	Biosynthesis of secondary metabolites	32	1752	0.168618	0.552631	ko01110	Solyc01g005000.3(GAD4);Solyc01g006540.3(LOX2.1);Solyc01g006560.3(LOX2.1);Solyc01g090710.3(Os10g0478200);Solyc02g070430.3(GA2OX1);Solyc02g086180.3(STE1);Solyc03g032220.3(At4g26220);Solyc04g009960.3(THA1);Solyc04g063210.3(At4g26220);Solyc04g070987.1(CASBPX1);Solyc04g071900.3(PER12);Solyc06g009820.3(FUM1);Solyc06g009840.3(FUM1);Solyc06g051560.3(At4g27270);Solyc06g059740.3(ADH2);Solyc06g059880.3(ALS)…	K01580+K00454+K00454+K00025+K04125+K00227+K00588+K01620+K00588+K01853+K00430+K01679+K01679+K03809+K18857+K01652+K00938+K13065+K00826+K01637+K00128+K08081+K00966+K15227+K13508+K00002+K00815+K01568+K09842+K05282+K08099+K00033
Metabolism	Biosynthesis of other secondary metabolites	Flavonoid biosynthesis	3	93	0.174593	0.552631	ko00941	Solyc03g032220.3(At4g26220);Solyc04g063210.3(At4g26220);Solyc07g008380.2(ACT)	K00588+K00588+K13065
Metabolism	Metabolism of other amino acids	Taurine and hypotaurine metabolism	1	13	0.183882	0.552631	ko00430	Solyc01g005000.3(GAD4)	K01580
Metabolism	Metabolism of terpenoids and polyketides	Diterpenoid biosynthesis	2	51	0.186868	0.552631	ko00904	Solyc02g070430.3(GA2OX1);Solyc11g072310.2(GA20OX1)	K04125+K05282
Metabolism	Carbohydrate metabolism	Glyoxylate and dicarboxylate metabolism	3	97	0.190141	0.552631	ko00630	Solyc01g090710.3(Os10g0478200);Solyc02g085950.3(RBCS-3B);Solyc07g052480.3(ICL)	K00025+K01602+K01637
Metabolism	Metabolism of cofactors and vitamins	Ubiquinone and other terpenoid-quinone biosynthesis	2	52	0.19249	0.552631	ko00130	Solyc06g051560.3(At4g27270);Solyc10g007110.3(At5g53970)	K03809+K00815
Environmental Information Processing	Membrane transport	ABC transporters	2	54	0.203798	0.562136	ko02010	Solyc06g036490.2(ABCC10);Solyc09g055350.3(ABCB25)	K05666+K05663
Metabolism	Biosynthesis of other secondary metabolites	Glucosinolate biosynthesis	1	15	0.209024	0.562136	ko00966	Solyc07g021630.3(BCAT2)	K00826
Metabolism	Amino acid metabolism	Phenylalanine, tyrosine and tryptophan biosynthesis	2	58	0.22662	0.562136	ko00400	Solyc09g011870.2(TYRAAT2);Solyc10g007110.3(At5g53970)	K15227+K00815
Metabolism	Amino acid metabolism	Alanine, aspartate and glutamate metabolism	2	59	0.232358	0.562136	ko00250	Solyc01g005000.3(GAD4);Solyc08g014610.3(GABA-TP2)	K01580+K16871
Metabolism	Carbohydrate metabolism	Pentose and glucuronate interconversions	4	159	0.232613	0.562136	ko00040	Solyc01g091050.3(PECS-2.1);Solyc02g080200.3(PME18);Solyc06g034360.2(PME33);Solyc09g015070.3(AKR4C9)	K01051+K01051+K01051+K00002
Metabolism	Carbohydrate metabolism	Amino sugar and nucleotide sugar metabolism	5	215	0.240446	0.562136	ko00520	Solyc04g072000.3(EP3);Solyc07g016160.3(ARA1);Solyc09g011220.3(CYT1);Solyc10g055810.2(CHI9);Solyc10g074440.2(CHI9)	K01183+K12446+K00966+K20547+K01183
Metabolism	Amino acid metabolism	Tryptophan metabolism	2	62	0.24962	0.562136	ko00380	Solyc08g007890.3(ALDH2B7);Solyc11g071550.2(At4g34880)	K00128+K01426
Metabolism	Metabolism of cofactors and vitamins	Vitamin B6 metabolism	1	19	0.257027	0.562136	ko00750	Solyc06g062550.4(At1g17710)	K13248
Metabolism	Metabolism of terpenoids and polyketides	Brassinosteroid biosynthesis	1	19	0.257027	0.562136	ko00905	Solyc03g120060.2(CYP734A1)	K15639
Metabolism	Carbohydrate metabolism	Glycolysis / Gluconeogenesis	4	171	0.273377	0.562136	ko00010	Solyc06g059740.3(ADH2);Solyc08g007890.3(ALDH2B7);Solyc09g015070.3(AKR4C9);Solyc10g076510.2(PDC1)	K18857+K00128+K00002+K01568
Metabolism	Glycan biosynthesis and metabolism	Glycosaminoglycan degradation	1	21	0.279934	0.562136	ko00531	Solyc10g055620.2(Hgsnat)	K10532
Metabolism	Lipid metabolism	Fatty acid biosynthesis	2	68	0.284226	0.562136	ko00061	Solyc05g014560.3(CLKR27);Solyc08g008310.3(LACS4)	K00059+K01897
Metabolism	Amino acid metabolism	Tyrosine metabolism	2	68	0.284226	0.562136	ko00350	Solyc06g059740.3(ADH2);Solyc10g007110.3(At5g53970)	K18857+K00815
Metabolism	Global and overview maps	2-Oxocarboxylic acid metabolism	2	68	0.284226	0.562136	ko01210	Solyc06g059880.3(ALS);Solyc07g021630.3(BCAT2)	K01652+K00826
Environmental Information Processing	Signal transduction	MAPK signaling pathway - plant	6	290	0.293613	0.564692	ko04016	Solyc02g031790.2(XA21);Solyc06g049010.2(EBF1);Solyc07g042460.2(RBOHE);Solyc07g051880.1(MAPKKK17);Solyc09g006010.2(PR1B1);Solyc10g055810.2(CHI9)	K13420+K14515+K13447+K20716+K13449+K20547
Metabolism	Carbohydrate metabolism	Ascorbate and aldarate metabolism	2	71	0.301495	0.564692	ko00053	Solyc04g064470.2(SPL12);Solyc08g007890.3(ALDH2B7)	K21888+K00128
Organismal Systems	Environmental adaptation	Plant-pathogen interaction	9	470	0.304553	0.564692	ko04626	Solyc01g006730.3(CPK20);Solyc01g110110.3(RD19A);Solyc02g031790.2(XA21);Solyc06g005310.3(MYB48);Solyc07g042460.2(RBOHE);Solyc08g013970.2(At4g27190);Solyc09g006010.2(PR1B1);Solyc11g064900.2(CPK17);Solyc11g068460.2(CML48)	K13412+K01373+K13420+K09422+K13447+K13459+K13449+K13412+K13448
Metabolism	Glycan biosynthesis and metabolism	Glycosylphosphatidylinositol(GPI)-anchor biosynthesis	1	26	0.334182	0.593467	ko00563	MSTRG.902(PIG-B)	K05286
Metabolism	Metabolism of cofactors and vitamins	Biotin metabolism	1	26	0.334182	0.593467	ko00780	Solyc05g014560.3(CLKR27)	K00059
Metabolism	Amino acid metabolism	Cysteine and methionine metabolism	3	133	0.340077	0.593467	ko00270	Solyc01g090710.3(Os10g0478200);Solyc07g021630.3(BCAT2);Solyc10g007110.3(At5g53970)	K00025+K00826+K00815
Metabolism	Amino acid metabolism	Histidine metabolism	1	28	0.354729	0.595677	ko00340	Solyc08g007890.3(ALDH2B7)	K00128
Metabolism	Metabolism of cofactors and vitamins	Folate biosynthesis	1	28	0.354729	0.595677	ko00790	Solyc07g062280.3(GGH1)	K01307
Metabolism	Global and overview maps	Metabolic pathways	52	3205	0.364077	0.600052	ko01100	Solyc01g005000.3(GAD4);Solyc01g006540.3(LOX2.1);Solyc01g006560.3(LOX2.1);Solyc01g090710.3(Os10g0478200);Solyc01g091050.3(PECS-2.1);Solyc01g108800.3(CHY1);Solyc02g080200.3(PME18);Solyc02g085950.3(RBCS-3B);Solyc02g086180.3(STE1);Solyc03g005780.3(CAB3C);Solyc03g032220.3(At4g26220);Solyc04g009960.3(THA1);Solyc04g063210.3(At4g26220);Solyc04g064470.2(SPL12);Solyc04g070987.1(CASBPX1);Solyc04g071900.3(PE…	K01580+K00454+K00454+K00025+K01051+K05605+K01051+K01602+K00227+K08912+K00588+K01620+K00588+K21888+K01853+K00430+K01183+K00059+K05605+K05605+K01679+K01679+K01051+K18857+K01652+K13248+K00938+K13065+K12446+K00826+K01637+K00128+K01897+K16871+K08081+K00966+K15227+K13508+K00002+K01968+K00815+K03006+K10532+K20547+K01183+K01568+K00679+K09842+K05282+K08099+K00033+K05286
Metabolism	Metabolism of cofactors and vitamins	Nicotinate and nicotinamide metabolism	1	33	0.403386	0.636294	ko00760	Solyc01g068630.3(--)	K18551
Metabolism	Global and overview maps	Biosynthesis of amino acids	5	270	0.407943	0.636294	ko01230	Solyc04g009960.3(THA1);Solyc06g059880.3(ALS);Solyc07g021630.3(BCAT2);Solyc09g011870.2(TYRAAT2);Solyc10g007110.3(At5g53970)	K01620+K01652+K00826+K15227+K00815
Metabolism	Biosynthesis of other secondary metabolites	Isoquinoline alkaloid biosynthesis	1	34	0.412671	0.636294	ko00950	Solyc10g007110.3(At5g53970)	K00815
Genetic Information Processing	Translation	Ribosome biogenesis in eukaryotes	2	92	0.419001	0.636294	ko03008	Solyc09g066495.1(At2g20490);Solyc12g017630.2(Emg1)	K11130+K14568
Metabolism	Energy metabolism	Photosynthesis - antenna proteins	1	35	0.421813	0.636294	ko00196	Solyc03g005780.3(CAB3C)	K08912
Metabolism	Energy metabolism	Carbon fixation in photosynthetic organisms	2	99	0.456052	0.676478	ko00710	Solyc01g090710.3(Os10g0478200);Solyc02g085950.3(RBCS-3B)	K00025+K01602
Metabolism	Energy metabolism	Sulfur metabolism	1	41	0.473777	0.691249	ko00920	Solyc12g011430.2(GLY3)	K17725
Metabolism	Energy metabolism	Nitrogen metabolism	1	42	0.481976	0.691868	ko00910	Solyc10g083890.2(ACA7)	K01674
Metabolism	Metabolism of terpenoids and polyketides	Sesquiterpenoid and triterpenoid biosynthesis	1	45	0.505819	0.714117	ko00909	Solyc06g059885.1(SSTLE1)	K15802
Metabolism	Metabolism of terpenoids and polyketides	Carotenoid biosynthesis	1	46	0.513522	0.714117	ko00906	Solyc11g071610.2(AAO3)	K09842
Metabolism	Lipid metabolism	Biosynthesis of unsaturated fatty acids	1	48	0.528574	0.714564	ko01040	Solyc05g014560.3(CLKR27)	K00059
Metabolism	Global and overview maps	Fatty acid metabolism	2	114	0.530682	0.714564	ko01212	Solyc05g014560.3(CLKR27);Solyc08g008310.3(LACS4)	K00059+K01897
Cellular Processes	Transport and catabolism	Endocytosis	4	249	0.542639	0.714564	ko04144	Solyc01g008000.3(ARF);Solyc01g103130.2(DRP2A);Solyc09g065950.3(At3g05520);Solyc11g066260.2(VPS24-1)	K07937+K01528+K10364+K12193
Genetic Information Processing	Folding, sorting and degradation	SNARE interactions in vesicular transport	1	51	0.550289	0.714564	ko04130	Solyc11g066910.2(SYP22)	K08488
Cellular Processes	Transport and catabolism	Peroxisome	2	119	0.553988	0.714564	ko04146	Solyc08g008310.3(LACS4);Solyc12g040480.2(PEX3-2)	K01897+K13336
Environmental Information Processing	Signal transduction	Plant hormone signal transduction	7	461	0.57798	0.734861	ko04075	Solyc06g049010.2(EBF1);Solyc06g053260.1(SAUR32);Solyc06g053830.3(IAA14);Solyc08g066350.2(PHP2);Solyc09g006010.2(PR1B1);Solyc11g064950.2(TGA2.2);Solyc11g064953.1(TGA6)	K14515+K14488+K14484+K14490+K13449+K14431+K14431
Metabolism	Metabolism of cofactors and vitamins	Porphyrin and chlorophyll metabolism	1	61	0.615756	0.768562	ko00860	Solyc12g005300.2(CLH2)	K08099
Metabolism	Metabolism of terpenoids and polyketides	Terpenoid backbone biosynthesis	1	62	0.621758	0.768562	ko00900	Solyc06g066310.3(PMK)	K00938
Metabolism	Carbohydrate metabolism	Pentose phosphate pathway	1	67	0.650403	0.782241	ko00030	Solyc12g040570.1(At3g02360)	K00033
Genetic Information Processing	Folding, sorting and degradation	Protein export	1	67	0.650403	0.782241	ko03060	Solyc09g009940.3(FFC)	K03106
Genetic Information Processing	Folding, sorting and degradation	Ubiquitin mediated proteolysis	3	225	0.682954	0.810439	ko04120	Solyc01g067360.3(MIEL1);Solyc01g099290.3(--);Solyc06g051140.3(UBC23)	K10144+K03347+K10581
Metabolism	Amino acid metabolism	Glycine, serine and threonine metabolism	1	78	0.70607	0.820359	ko00260	Solyc04g009960.3(THA1)	K01620
Metabolism	Amino acid metabolism	Lysine degradation	1	79	0.710671	0.820359	ko00310	Solyc08g007890.3(ALDH2B7)	K00128
Genetic Information Processing	Folding, sorting and degradation	RNA degradation	2	164	0.726823	0.820359	ko03018	Solyc09g018690.3(--);MSTRG.12332(Os02g0641800)	K03654+K12614
Metabolism	Biosynthesis of other secondary metabolites	Phenylpropanoid biosynthesis	4	316	0.728184	0.820359	ko00940	Solyc03g032220.3(At4g26220);Solyc04g063210.3(At4g26220);Solyc04g071900.3(PER12);Solyc07g008380.2(ACT)	K00588+K00588+K00430+K13065
Cellular Processes	Transport and catabolism	Phagosome	1	109	0.819957	0.907111	ko04145	Solyc11g066910.2(SYP22)	K08488
Genetic Information Processing	Transcription	RNA polymerase	1	111	0.825573	0.907111	ko03020	Solyc10g007800.3(PDF1)	K03006
Metabolism	Lipid metabolism	Glycerophospholipid metabolism	1	119	0.846354	0.918603	ko00564	Solyc09g014350.3(GPAT6)	K13508
Genetic Information Processing	Folding, sorting and degradation	Protein processing in endoplasmic reticulum	3	310	0.865283	0.927834	ko04141	Solyc01g099290.3(--);Solyc09g015000.3(HSP18.2);Solyc09g015020.1(HSP17.4A)	K03347+K13993+K13993
Genetic Information Processing	Translation	mRNA surveillance pathway	1	148	0.9031	0.956856	ko03015	Solyc05g013970.3(CG7185)	K14398
Metabolism	Carbohydrate metabolism	Starch and sucrose metabolism	1	170	0.931777	0.975625	ko00500	Solyc01g006740.3(SPP1)	K07024
Metabolism	Nucleotide metabolism	Pyrimidine metabolism	1	215	0.966825	0.981122	ko00240	Solyc10g007800.3(PDF1)	K03006
Metabolism	Energy metabolism	Oxidative phosphorylation	2	343	0.972281	0.981122	ko00190	Solyc06g068240.3(AVP1);Solyc08g013680.3(PPA1)	K01507+K01507
Genetic Information Processing	Translation	Ribosome	3	475	0.980922	0.981122	ko03010	Solyc05g054810.3(RPL35);Solyc06g062760.3(rpmH);Solyc09g057650.3(RPS8)	K02918+K02914+K02995
Metabolism	Nucleotide metabolism	Purine metabolism	1	250	0.981122	0.981122	ko00230	Solyc10g007800.3(PDF1)	K03006
